# Supplementary material for: N-(1,5-Dimethyl-3-oxo-2-phenyl-2,3-di­hydro-1H-pyrazol-4-yl)-2-(4-nitro­phen­yl)acetamide
Source: Acta Crystallogr Sect E Struct Rep Online. 2014 May 3;70(Pt 6):o636–7. doi: 10.1107/S1600536814009738 (PMC4051092; doi:10.1107/S1600536814009738)
Supplement: Supplementary file 1 [file e-70-0o636-sup1.cif]

##############################################################################
#                                                                            #
# This CIF contains the data in a paper accepted for publication in          #
# Acta Crystallographica Section E. It conforms to the requirements of       #
# Notes for Authors for Acta Crystallographica Section E, and has been       #
# peer reviewed under the auspices of the IUCr Commission on Journals.       #
#                                                                            #
# Full details of the Crystallographic Information File format               #
# are given in the paper "The Crystallographic Information File (CIF):       #
# a New Standard Archive File for Crystallography" by S. R. Hall, F. H.      #
# Allen and I. D. Brown [Acta Cryst. (1991), A47, 655-685].                  #
#                                                                            #
# The current version of the core CIF dictionary is obtainable from          #
# ftp://ftp.iucr.org/pub/cif_core.dic.                                       #
#                                                                            #
# Software is freely available for graphical display of the structure(s)     #
# in this CIF. For information consult the CIF software page                 #
# http://www.iucr.org/resources/cif/software.                                #
#                                                                            #
# This file may be used for bona fide research purposes within the           #
# scientific community so long as proper attribution is given to the journal # 
# article from which it was obtained.                                        #
#                                                                            #
##############################################################################
data_I
_database_code_depnum_ccdc_archive 'CCDC 1000268'
_audit_creation_method
;
Olex2 1.2
(compiled Apr 23 2013 17:54:37, GUI svn.r4466)
;
_journal_date_recd_electronic     2014-04-26
_journal_date_accepted     2014-04-30
_journal_name_full     'Acta Crystallographica, Section E'
_journal_year     2014
_journal_volume     70
_journal_issue      6
_journal_page_first     o636
_journal_page_last     o637
_journal_paper_category     QO
_journal_paper_doi     10.1107/S1600536814009738
_journal_coeditor_code     HG5393
_publ_contact_author_name     'Jasinski, Jerry P.'
_publ_contact_author_address
;
Department of Chemistry
Keene State College
229 Main Street
Keene, New Hampshire 03435, USA
;
_publ_contact_author_email     jjasinski@keene.edu
_publ_contact_author_fax     ?
_publ_contact_author_phone     '603 358-2563'
_publ_section_title
;\
<i>N</i>-(1,5-Dimethyl-3-oxo-2-phenyl-2,3-dihydro-1<i>H</i>-pyrazol-4-yl)-2-(4-\
nitrophenyl)acetamide
;
loop_
    _publ_author_name
    _publ_author_address
    'Kaur, Manpreet'
;
Department of Studies in Chemistry
University of Mysore
Manasagangotri, Mysore 570 006, India
;
    'Jasinski, Jerry P.'
;
Department of Chemistry
Keene State College
229 Main Street
Keene, NH 03435-2001, USA
;
    'Yathirajan, H. S.'
;
Department of Studies in Chemistry
University of Mysore
Manasagangotri, Mysore 570 006, India
;
    'Narayana, B.'
;
Department of Studies in Chemistry,
Mangalore University,
Mangalagangotri 574 199, India
;
    'Byrappa, K.'
;
Materials Science Center,
University of Mysore,
Vijyana Bhavan Building,
Manasagangothri, Mysore 570 006, India
;
_chemical_name_systematic
;\
<i>N</i>-(1,5-Dimethyl-3-oxo-2-phenyl-2,3-dihydro-1<i>H</i>-pyrazol-4-yl)-\
2-(4-nitrophenyl)acetamide
;
_chemical_name_common
;
;
_chemical_formula_moiety     'C19 H18 N4 O4'
_chemical_formula_sum     'C19 H18 N4 O4'
_chemical_formula_iupac     'C19 H18 N4 O4'
_chemical_formula_weight     366.37
_chemical_melting_point     ?
_shelx_space_group_comment
;
The symmetry employed for this shelxl refinement is uniquely defined
by the following loop, which should always be used as a source of
symmetry information in preference to the above space-group names.
They are only intended as comments.
;
_space_group_crystal_system     triclinic
_space_group_name_H-M_alt     'P -1'
_space_group_name_Hall     '-P 1'
loop_
    _space_group_symop_operation_xyz
    'x, y, z'
    '-x, -y, -z'
_cell_length_a     6.7023(6)
_cell_length_b     8.6335(8)
_cell_length_c     15.8720(13)
_cell_angle_alpha     76.305(7)
_cell_angle_beta     84.399(7)
_cell_angle_gamma     77.252(7)
_cell_volume     869.33(13)
_cell_formula_units_Z     2
_cell_measurement_reflns_used     2476
_cell_measurement_theta_min     5.3570
_cell_measurement_theta_max     71.3560
_cell_measurement_temperature     173(2)
_exptl_crystal_description     block
_exptl_crystal_colour     colourless
_exptl_crystal_size_max     0.28
_exptl_crystal_size_mid     0.22
_exptl_crystal_size_min     0.12
_exptl_crystal_density_diffrn     1.400
_exptl_crystal_density_meas     ?
_exptl_crystal_density_method     ?
_exptl_crystal_F_000     384
_exptl_absorpt_coefficient_mu     0.835
_exptl_absorpt_correction_type     multi-scan
_exptl_absorpt_process_details
;
(CrysAlis PRO and CrysAlis RED; Agilent, 2012)
;
_shelx_estimated_absorpt_T_min     ?
_shelx_estimated_absorpt_T_max     ?
_exptl_absorpt_correction_T_min     0.85144
_exptl_absorpt_correction_T_max     1.00000
_exptl_special_details
;
;
_diffrn_ambient_temperature     173(2)
_diffrn_radiation_type     CuK\a
_diffrn_radiation_wavelength     1.54184
_diffrn_measurement_device_type     'Agilent Eos Gemini'
_diffrn_measurement_method     '\w scans'
_diffrn_detector_area_resol_mean     16.0416
_diffrn_reflns_number     5113
_diffrn_reflns_av_R_equivalents     0.0295
_diffrn_reflns_theta_min     5.387
_diffrn_reflns_theta_max     71.553
_diffrn_reflns_theta_full     67.684
_diffrn_measured_fraction_theta_max     0.962
_diffrn_measured_fraction_theta_full     0.995
_diffrn_reflns_limit_h_min     -4
_diffrn_reflns_limit_h_max     8
_diffrn_reflns_limit_k_min     -10
_diffrn_reflns_limit_k_max     10
_diffrn_reflns_limit_l_min     -19
_diffrn_reflns_limit_l_max     19
_refine_special_details     ?
_reflns_number_total     3262
_reflns_number_gt     2913
_reflns_threshold_expression     I>2\s(I)
_refine_ls_structure_factor_coef     Fsqd
_refine_ls_matrix_type     full
_refine_ls_R_factor_all     0.0497
_refine_ls_R_factor_gt     0.0457
_refine_ls_wR_factor_gt     0.1230
_refine_ls_wR_factor_ref     0.1292
_refine_ls_goodness_of_fit_ref     1.066
_refine_ls_restrained_S_all     1.066
_refine_ls_number_reflns     3262
_refine_ls_number_parameters     247
_refine_ls_number_restraints     0
_refine_ls_hydrogen_treatment     constr
_refine_ls_weighting_scheme     calc
_refine_ls_weighting_details
              'w=1/[\s^2^(Fo^2^)+(0.0731P)^2^+0.1699P] where P=(Fo^2^+2Fc^2^)/3'
_atom_sites_solution_hydrogens     geom
_atom_sites_solution_primary     direct
_atom_sites_solution_secondary     ?
_refine_ls_shift/su_max     0.000
_refine_ls_shift/su_mean     0.000
_refine_diff_density_max     0.271
_refine_diff_density_min     -0.212
_refine_ls_extinction_method     'SHELXL2012 (Sheldrick, 2008)'
_refine_ls_extinction_coef     0.0160(14)
_refine_ls_extinction_expression
                                  'Fc^*^=kFc[1+0.001xFc^2^\l^3^/sin(2\q)]^-1/4^'
loop_
    _atom_type_symbol
    _atom_type_description
    _atom_type_scat_dispersion_real
    _atom_type_scat_dispersion_imag
    _atom_type_scat_source
    'C' 'C' 0.0181 0.0091
                         'International Tables Vol C Tables 4.2.6.8 and 6.1.1.4'
    'H' 'H' 0.0000 0.0000
                         'International Tables Vol C Tables 4.2.6.8 and 6.1.1.4'
    'N' 'N' 0.0311 0.0180
                         'International Tables Vol C Tables 4.2.6.8 and 6.1.1.4'
    'O' 'O' 0.0492 0.0322
                         'International Tables Vol C Tables 4.2.6.8 and 6.1.1.4'
_computing_data_collection     'CrysAlis PRO (Agilent, 2012)'
_computing_cell_refinement     'CrysAlis PRO (Agilent, 2012)'
_computing_data_reduction     'CrysAlis RED (Agilent, 2012)'
_computing_structure_solution     'SUPERFLIP (Palatinus & Chapuis, 2007)'
_computing_structure_refinement     'SHELXL2012 (Sheldrick, 2008)'
_computing_molecular_graphics     'OLEX2 (Dolomanov <i>et al.</i>, 2009)'
_computing_publication_material     'OLEX2 (Dolomanov <i>et al.</i>, 2009)'
loop_
    _atom_site_type_symbol
    _atom_site_label
    _atom_site_fract_x
    _atom_site_fract_y
    _atom_site_fract_z
    _atom_site_U_iso_or_equiv
    _atom_site_adp_type
    _atom_site_calc_flag
    _atom_site_occupancy
    _atom_site_disorder_assembly
    _atom_site_disorder_group
    O O1 0.1021(2) 0.22514(15) 0.69436(8) 0.0438(3) Uani d 1 . .
    O O2 0.42534(16) 0.19900(14) 0.42650(7) 0.0318(3) Uani d 1 . .
    O O3 0.5894(2) 0.31428(19) 1.03446(9) 0.0505(4) Uani d 1 . .
    O O4 0.8856(2) 0.18161(18) 1.00103(10) 0.0521(4) Uani d 1 . .
    N N1 0.2446(2) 0.05926(16) 0.60349(8) 0.0288(3) Uani d 1 . .
    H H1 0.3271 -0.0300 0.5983 0.035 Uiso calc 1 . .
    N N2 -0.10661(19) 0.30173(16) 0.44159(8) 0.0285(3) Uani d 1 . .
    N N3 0.08379(19) 0.31651(16) 0.39847(8) 0.0273(3) Uani d 1 . .
    N N4 0.6997(2) 0.22341(17) 0.99332(9) 0.0342(3) Uani d 1 . .
    C C1 0.2184(2) 0.10192(19) 0.68181(10) 0.0295(3) Uani d 1 . .
    C C2 0.3372(3) -0.02284(19) 0.75387(10) 0.0333(4) Uani d 1 . .
    H H2A 0.2456 -0.0893 0.7878 0.040 Uiso calc 1 . .
    H H2B 0.4453 -0.0940 0.7277 0.040 Uiso calc 1 . .
    C C3 0.4314(2) 0.04908(18) 0.81419(9) 0.0290(3) Uani d 1 . .
    C C4 0.3122(3) 0.1581(2) 0.86039(11) 0.0345(4) Uani d 1 . .
    H H4 0.1727 0.1924 0.8516 0.041 Uiso calc 1 . .
    C C5 0.3993(3) 0.2157(2) 0.91904(11) 0.0347(4) Uani d 1 . .
    H H5 0.3196 0.2879 0.9502 0.042 Uiso calc 1 . .
    C C6 0.6072(2) 0.16397(18) 0.93061(9) 0.0292(3) Uani d 1 . .
    C C7 0.7300(3) 0.0574(2) 0.88551(11) 0.0348(4) Uani d 1 . .
    H H7 0.8698 0.0247 0.8940 0.042 Uiso calc 1 . .
    C C8 0.6403(3) 0.0001(2) 0.82728(10) 0.0336(4) Uani d 1 . .
    H H8 0.7208 -0.0721 0.7964 0.040 Uiso calc 1 . .
    C C9 0.1396(2) 0.15810(18) 0.53105(9) 0.0273(3) Uani d 1 . .
    C C10 -0.0656(2) 0.20985(19) 0.52365(10) 0.0288(3) Uani d 1 . .
    C C11 0.2410(2) 0.22118(18) 0.45045(9) 0.0259(3) Uani d 1 . .
    C C12 0.0955(2) 0.35883(18) 0.30627(10) 0.0270(3) Uani d 1 . .
    C C13 -0.0571(3) 0.33649(19) 0.25914(10) 0.0321(4) Uani d 1 . .
    H H13 -0.1676 0.2941 0.2878 0.039 Uiso calc 1 . .
    C C14 -0.0426(3) 0.3779(2) 0.16951(11) 0.0377(4) Uani d 1 . .
    H H14 -0.1457 0.3660 0.1378 0.045 Uiso calc 1 . .
    C C15 0.1246(3) 0.4370(2) 0.12657(11) 0.0402(4) Uani d 1 . .
    H H15 0.1350 0.4629 0.0662 0.048 Uiso calc 1 . .
    C C16 0.2765(3) 0.4574(2) 0.17385(11) 0.0377(4) Uani d 1 . .
    H H16 0.3896 0.4955 0.1449 0.045 Uiso calc 1 . .
    C C17 0.2615(2) 0.42151(19) 0.26367(10) 0.0319(4) Uani d 1 . .
    H H17 0.3612 0.4391 0.2951 0.038 Uiso calc 1 . .
    C C18 -0.2656(2) 0.4522(2) 0.42912(11) 0.0346(4) Uani d 1 . .
    H H18A -0.2460 0.5174 0.4677 0.052 Uiso calc 1 . .
    H H18B -0.3983 0.4248 0.4414 0.052 Uiso calc 1 . .
    H H18C -0.2561 0.5122 0.3702 0.052 Uiso calc 1 . .
    C C19 -0.2353(3) 0.1816(2) 0.58962(11) 0.0402(4) Uani d 1 . .
    H H19A -0.2664 0.2676 0.6206 0.060 Uiso calc 1 . .
    H H19B -0.1943 0.0792 0.6296 0.060 Uiso calc 1 . .
    H H19C -0.3545 0.1799 0.5612 0.060 Uiso calc 1 . .
loop_
    _atom_site_aniso_label
    _atom_site_aniso_U_11
    _atom_site_aniso_U_22
    _atom_site_aniso_U_33
    _atom_site_aniso_U_12
    _atom_site_aniso_U_13
    _atom_site_aniso_U_23
    O1 0.0579(8) 0.0399(7) 0.0327(6) 0.0048(6) -0.0132(5) -0.0154(5)
    O2 0.0265(6) 0.0381(6) 0.0309(6) -0.0061(4) -0.0018(4) -0.0081(5)
    O3 0.0527(8) 0.0643(9) 0.0441(8) -0.0095(7) -0.0063(6) -0.0315(7)
    O4 0.0444(8) 0.0567(8) 0.0606(9) -0.0034(6) -0.0248(6) -0.0207(7)
    N1 0.0320(7) 0.0311(7) 0.0243(6) -0.0055(5) -0.0044(5) -0.0077(5)
    N2 0.0241(6) 0.0364(7) 0.0266(7) -0.0075(5) -0.0009(5) -0.0088(5)
    N3 0.0253(6) 0.0338(7) 0.0244(6) -0.0067(5) -0.0013(5) -0.0088(5)
    N4 0.0423(8) 0.0332(7) 0.0280(7) -0.0087(6) -0.0102(6) -0.0044(6)
    C1 0.0351(8) 0.0311(8) 0.0252(7) -0.0097(6) -0.0051(6) -0.0075(6)
    C2 0.0468(9) 0.0282(8) 0.0269(8) -0.0086(7) -0.0076(7) -0.0068(6)
    C3 0.0401(9) 0.0276(7) 0.0197(7) -0.0090(6) -0.0050(6) -0.0023(6)
    C4 0.0303(8) 0.0438(9) 0.0318(8) -0.0058(7) -0.0037(6) -0.0135(7)
    C5 0.0375(9) 0.0380(9) 0.0307(8) -0.0035(7) -0.0029(6) -0.0147(7)
    C6 0.0371(8) 0.0291(8) 0.0226(7) -0.0099(6) -0.0064(6) -0.0032(6)
    C7 0.0322(8) 0.0377(9) 0.0328(8) -0.0025(6) -0.0080(6) -0.0065(7)
    C8 0.0402(9) 0.0307(8) 0.0284(8) -0.0003(6) -0.0045(6) -0.0088(6)
    C9 0.0318(8) 0.0304(8) 0.0237(7) -0.0098(6) -0.0041(6) -0.0095(6)
    C10 0.0322(8) 0.0337(8) 0.0252(7) -0.0118(6) -0.0017(6) -0.0107(6)
    C11 0.0284(7) 0.0275(7) 0.0254(7) -0.0068(6) -0.0041(6) -0.0106(6)
    C12 0.0324(8) 0.0251(7) 0.0242(7) -0.0042(6) -0.0034(6) -0.0078(5)
    C13 0.0356(8) 0.0319(8) 0.0310(8) -0.0077(6) -0.0064(6) -0.0085(6)
    C14 0.0478(10) 0.0357(9) 0.0313(9) -0.0048(7) -0.0133(7) -0.0098(7)
    C15 0.0567(11) 0.0367(9) 0.0234(8) -0.0037(8) -0.0041(7) -0.0041(6)
    C16 0.0453(10) 0.0329(8) 0.0311(9) -0.0073(7) 0.0037(7) -0.0023(7)
    C17 0.0345(8) 0.0309(8) 0.0306(8) -0.0071(6) -0.0029(6) -0.0064(6)
    C18 0.0310(8) 0.0354(8) 0.0390(9) -0.0041(6) -0.0019(6) -0.0137(7)
    C19 0.0346(9) 0.0571(11) 0.0315(9) -0.0166(8) 0.0025(7) -0.0098(8)
_geom_special_details
;
 All esds (except the esd in the dihedral angle between two l.s. planes)
 are estimated using the full covariance matrix.  The cell esds are taken
 into account individually in the estimation of esds in distances, angles
 and torsion angles; correlations between esds in cell parameters are only
 used when they are defined by crystal symmetry.  An approximate (isotropic)
 treatment of cell esds is used for estimating esds involving l.s. planes.
;
loop_
    _geom_bond_atom_site_label_1
    _geom_bond_atom_site_label_2
    _geom_bond_site_symmetry_2
    _geom_bond_distance
    _geom_bond_publ_flag
    O1 C1 . 1.217(2) ?
    O2 C11 . 1.2436(19) ?
    O3 N4 . 1.2168(19) ?
    O4 N4 . 1.2278(19) ?
    N1 H1 . 0.8600 ?
    N1 C1 . 1.3630(19) ?
    N1 C9 . 1.405(2) ?
    N2 N3 . 1.4047(17) ?
    N2 C10 . 1.373(2) ?
    N2 C18 . 1.473(2) ?
    N3 C11 . 1.3905(19) ?
    N3 C12 . 1.4206(19) ?
    N4 C6 . 1.463(2) ?
    C1 C2 . 1.523(2) ?
    C2 H2A . 0.9700 ?
    C2 H2B . 0.9700 ?
    C2 C3 . 1.508(2) ?
    C3 C4 . 1.394(2) ?
    C3 C8 . 1.391(2) ?
    C4 H4 . 0.9300 ?
    C4 C5 . 1.381(2) ?
    C5 H5 . 0.9300 ?
    C5 C6 . 1.382(2) ?
    C6 C7 . 1.378(2) ?
    C7 H7 . 0.9300 ?
    C7 C8 . 1.384(2) ?
    C8 H8 . 0.9300 ?
    C9 C10 . 1.357(2) ?
    C9 C11 . 1.435(2) ?
    C10 C19 . 1.489(2) ?
    C12 C13 . 1.396(2) ?
    C12 C17 . 1.390(2) ?
    C13 H13 . 0.9300 ?
    C13 C14 . 1.382(2) ?
    C14 H14 . 0.9300 ?
    C14 C15 . 1.386(3) ?
    C15 H15 . 0.9300 ?
    C15 C16 . 1.386(3) ?
    C16 H16 . 0.9300 ?
    C16 C17 . 1.384(2) ?
    C17 H17 . 0.9300 ?
    C18 H18A . 0.9600 ?
    C18 H18B . 0.9600 ?
    C18 H18C . 0.9600 ?
    C19 H19A . 0.9600 ?
    C19 H19B . 0.9600 ?
    C19 H19C . 0.9600 ?
loop_
    _geom_angle_atom_site_label_1
    _geom_angle_atom_site_label_2
    _geom_angle_atom_site_label_3
    _geom_angle_site_symmetry_1
    _geom_angle_site_symmetry_3
    _geom_angle
    _geom_angle_publ_flag
    C1 N1 H1 . . 119.3 ?
    C1 N1 C9 . . 121.36(13) ?
    C9 N1 H1 . . 119.3 ?
    N3 N2 C18 . . 115.56(12) ?
    C10 N2 N3 . . 106.45(12) ?
    C10 N2 C18 . . 120.24(13) ?
    N2 N3 C12 . . 118.84(12) ?
    C11 N3 N2 . . 109.85(12) ?
    C11 N3 C12 . . 125.33(12) ?
    O3 N4 O4 . . 122.92(14) ?
    O3 N4 C6 . . 118.50(14) ?
    O4 N4 C6 . . 118.56(14) ?
    O1 C1 N1 . . 123.02(14) ?
    O1 C1 C2 . . 122.67(14) ?
    N1 C1 C2 . . 114.22(13) ?
    C1 C2 H2A . . 108.6 ?
    C1 C2 H2B . . 108.6 ?
    H2A C2 H2B . . 107.6 ?
    C3 C2 C1 . . 114.64(13) ?
    C3 C2 H2A . . 108.6 ?
    C3 C2 H2B . . 108.6 ?
    C4 C3 C2 . . 121.41(15) ?
    C8 C3 C2 . . 119.46(14) ?
    C8 C3 C4 . . 119.05(14) ?
    C3 C4 H4 . . 119.7 ?
    C5 C4 C3 . . 120.64(15) ?
    C5 C4 H4 . . 119.7 ?
    C4 C5 H5 . . 120.6 ?
    C4 C5 C6 . . 118.71(15) ?
    C6 C5 H5 . . 120.6 ?
    C5 C6 N4 . . 118.90(14) ?
    C7 C6 N4 . . 118.88(14) ?
    C7 C6 C5 . . 122.21(14) ?
    C6 C7 H7 . . 120.8 ?
    C6 C7 C8 . . 118.36(15) ?
    C8 C7 H7 . . 120.8 ?
    C3 C8 H8 . . 119.5 ?
    C7 C8 C3 . . 121.01(15) ?
    C7 C8 H8 . . 119.5 ?
    N1 C9 C11 . . 123.26(13) ?
    C10 C9 N1 . . 127.98(14) ?
    C10 C9 C11 . . 108.77(13) ?
    N2 C10 C19 . . 120.59(14) ?
    C9 C10 N2 . . 109.94(13) ?
    C9 C10 C19 . . 129.46(15) ?
    O2 C11 N3 . . 124.28(14) ?
    O2 C11 C9 . . 131.03(14) ?
    N3 C11 C9 . . 104.68(13) ?
    C13 C12 N3 . . 120.30(14) ?
    C17 C12 N3 . . 119.20(14) ?
    C17 C12 C13 . . 120.49(15) ?
    C12 C13 H13 . . 120.3 ?
    C14 C13 C12 . . 119.43(16) ?
    C14 C13 H13 . . 120.3 ?
    C13 C14 H14 . . 119.8 ?
    C13 C14 C15 . . 120.40(16) ?
    C15 C14 H14 . . 119.8 ?
    C14 C15 H15 . . 120.1 ?
    C14 C15 C16 . . 119.79(15) ?
    C16 C15 H15 . . 120.1 ?
    C15 C16 H16 . . 119.7 ?
    C17 C16 C15 . . 120.67(16) ?
    C17 C16 H16 . . 119.7 ?
    C12 C17 H17 . . 120.4 ?
    C16 C17 C12 . . 119.16(15) ?
    C16 C17 H17 . . 120.4 ?
    N2 C18 H18A . . 109.5 ?
    N2 C18 H18B . . 109.5 ?
    N2 C18 H18C . . 109.5 ?
    H18A C18 H18B . . 109.5 ?
    H18A C18 H18C . . 109.5 ?
    H18B C18 H18C . . 109.5 ?
    C10 C19 H19A . . 109.5 ?
    C10 C19 H19B . . 109.5 ?
    C10 C19 H19C . . 109.5 ?
    H19A C19 H19B . . 109.5 ?
    H19A C19 H19C . . 109.5 ?
    H19B C19 H19C . . 109.5 ?
loop_
    _geom_torsion_atom_site_label_1
    _geom_torsion_atom_site_label_2
    _geom_torsion_atom_site_label_3
    _geom_torsion_atom_site_label_4
    _geom_torsion_site_symmetry_1
    _geom_torsion_site_symmetry_2
    _geom_torsion_site_symmetry_3
    _geom_torsion_site_symmetry_4
    _geom_torsion
    _geom_torsion_publ_flag
    O1 C1 C2 C3 . . . . -43.2(2) ?
    O3 N4 C6 C5 . . . . 1.4(2) ?
    O3 N4 C6 C7 . . . . -178.19(15) ?
    O4 N4 C6 C5 . . . . -177.43(15) ?
    O4 N4 C6 C7 . . . . 3.0(2) ?
    N1 C1 C2 C3 . . . . 140.27(14) ?
    N1 C9 C10 N2 . . . . -178.78(14) ?
    N1 C9 C10 C19 . . . . 2.0(3) ?
    N1 C9 C11 O2 . . . . 3.9(2) ?
    N1 C9 C11 N3 . . . . -177.63(13) ?
    N2 N3 C11 O2 . . . . 173.55(13) ?
    N2 N3 C11 C9 . . . . -5.07(15) ?
    N2 N3 C12 C13 . . . . -19.9(2) ?
    N2 N3 C12 C17 . . . . 160.63(13) ?
    N3 N2 C10 C9 . . . . -4.27(16) ?
    N3 N2 C10 C19 . . . . 175.01(13) ?
    N3 C12 C13 C14 . . . . -179.79(14) ?
    N3 C12 C17 C16 . . . . 177.76(14) ?
    N4 C6 C7 C8 . . . . 179.08(14) ?
    C1 N1 C9 C10 . . . . -56.9(2) ?
    C1 N1 C9 C11 . . . . 123.16(16) ?
    C1 C2 C3 C4 . . . . 57.6(2) ?
    C1 C2 C3 C8 . . . . -125.41(16) ?
    C2 C3 C4 C5 . . . . 176.33(15) ?
    C2 C3 C8 C7 . . . . -176.71(15) ?
    C3 C4 C5 C6 . . . . 0.4(3) ?
    C4 C3 C8 C7 . . . . 0.3(2) ?
    C4 C5 C6 N4 . . . . -179.40(14) ?
    C4 C5 C6 C7 . . . . 0.1(3) ?
    C5 C6 C7 C8 . . . . -0.5(2) ?
    C6 C7 C8 C3 . . . . 0.2(2) ?
    C8 C3 C4 C5 . . . . -0.7(2) ?
    C9 N1 C1 O1 . . . . 1.0(2) ?
    C9 N1 C1 C2 . . . . 177.54(13) ?
    C10 N2 N3 C11 . . . . 5.88(16) ?
    C10 N2 N3 C12 . . . . 160.12(13) ?
    C10 C9 C11 O2 . . . . -176.07(15) ?
    C10 C9 C11 N3 . . . . 2.41(16) ?
    C11 N3 C12 C13 . . . . 130.08(16) ?
    C11 N3 C12 C17 . . . . -49.4(2) ?
    C11 C9 C10 N2 . . . . 1.18(17) ?
    C11 C9 C10 C19 . . . . -178.02(16) ?
    C12 N3 C11 O2 . . . . 21.4(2) ?
    C12 N3 C11 C9 . . . . -157.26(14) ?
    C12 C13 C14 C15 . . . . 1.7(2) ?
    C13 C12 C17 C16 . . . . -1.8(2) ?
    C13 C14 C15 C16 . . . . -1.1(3) ?
    C14 C15 C16 C17 . . . . -0.9(3) ?
    C15 C16 C17 C12 . . . . 2.4(2) ?
    C17 C12 C13 C14 . . . . -0.3(2) ?
    C18 N2 N3 C11 . . . . 142.19(13) ?
    C18 N2 N3 C12 . . . . -63.56(17) ?
    C18 N2 C10 C9 . . . . -138.12(14) ?
    C18 N2 C10 C19 . . . . 41.2(2) ?
loop_
    _geom_hbond_atom_site_label_D
    _geom_hbond_atom_site_label_H
    _geom_hbond_atom_site_label_A
    _geom_hbond_site_symmetry_A
    _geom_hbond_distance_DH
    _geom_hbond_distance_HA
    _geom_hbond_distance_DA
    _geom_hbond_angle_DHA
    N1 H1 O2 2_656 0.86 2.03 2.8658(18) 164.4
    C7 H7 O4 2_757 0.93 2.54 3.307(2) 139.4
    C18 H18B O2 1_455 0.96 2.56 3.336(2) 138.2
_shelx_hkl_checksum     8361
_shelx_res_checksum     37951
_iucr_refine_instructions_details
;
TITL HSY-665 in P-1 #2
CELL 1.54184 6.702342 8.633534 15.87201 76.3045 84.3993 77.2518
ZERR 2 0.000563 0.000756 0.001284 0.0073 0.0068 0.0073
LATT 1
SFAC C H N O
UNIT 38 36 8 8
EQIV $1 1-X,-Y,1-Z
EQIV $2 2-X,-Y,2-Z
EQIV $3 -X,1-Y,1-Z
EQIV $4 -1+X,+Y,+Z
L.S. 30
PLAN  10
HTAB N1 O2_$1
HTAB C7 O4_$2
HTAB C18 O1_$3
HTAB C18 O2_$4
REM reset to P-1 #2
BOND $H
MORE -1
CONF
fmap 2
acta
OMIT 0 1 1
REM <HKL>H:/Prof.Yathirajan%202014/HSY-665/HSY-665-mk/HSY-665.hkl</HKL>
WGHT    0.073100    0.169900
EXTI    0.015991
FVAR      12.20172
O1    4    0.102145    0.225136    0.694360    11.00000    0.05788    0.03992 =
         0.03269   -0.01542   -0.01322    0.00478
O2    4    0.425335    0.198999    0.426501    11.00000    0.02650    0.03814 =
         0.03088   -0.00814   -0.00177   -0.00610
O3    4    0.589415    0.314276    1.034462    11.00000    0.05270    0.06427 =
         0.04415   -0.03147   -0.00632   -0.00948
O4    4    0.885576    0.181607    1.001034    11.00000    0.04437    0.05670 =
         0.06063   -0.02068   -0.02479   -0.00344
N1    3    0.244567    0.059264    0.603489    11.00000    0.03196    0.03113 =
         0.02431   -0.00768   -0.00442   -0.00554
AFIX  43
H1    2    0.327089   -0.029997    0.598303    11.00000   -1.20000
AFIX   0
N2    3   -0.106609    0.301727    0.441594    11.00000    0.02409    0.03639 =
         0.02665   -0.00881   -0.00093   -0.00751
N3    3    0.083789    0.316510    0.398471    11.00000    0.02527    0.03384 =
         0.02444   -0.00881   -0.00132   -0.00666
N4    3    0.699705    0.223414    0.993321    11.00000    0.04232    0.03325 =
         0.02804   -0.00436   -0.01024   -0.00870
C1    1    0.218354    0.101924    0.681815    11.00000    0.03514    0.03108 =
         0.02524   -0.00749   -0.00509   -0.00973
C2    1    0.337192   -0.022837    0.753868    11.00000    0.04682    0.02816 =
         0.02695   -0.00683   -0.00764   -0.00862
AFIX  23
H2A   2    0.245605   -0.089280    0.787835    11.00000   -1.20000
H2B   2    0.445290   -0.093982    0.727666    11.00000   -1.20000
AFIX   0
C3    1    0.431429    0.049081    0.814195    11.00000    0.04011    0.02758 =
         0.01969   -0.00233   -0.00501   -0.00899
C4    1    0.312248    0.158100    0.860389    11.00000    0.03030    0.04382 =
         0.03176   -0.01350   -0.00371   -0.00579
AFIX  43
H4    2    0.172744    0.192398    0.851636    11.00000   -1.20000
AFIX   0
C5    1    0.399295    0.215705    0.919043    11.00000    0.03746    0.03796 =
         0.03073   -0.01475   -0.00292   -0.00347
AFIX  43
H5    2    0.319594    0.287897    0.950151    11.00000   -1.20000
AFIX   0
C6    1    0.607179    0.163973    0.930612    11.00000    0.03710    0.02908 =
         0.02263   -0.00315   -0.00641   -0.00994
C7    1    0.730026    0.057369    0.885507    11.00000    0.03217    0.03773 =
         0.03282   -0.00647   -0.00803   -0.00252
AFIX  43
H7    2    0.869766    0.024702    0.893985    11.00000   -1.20000
AFIX   0
C8    1    0.640264    0.000137    0.827281    11.00000    0.04022    0.03066 =
         0.02841   -0.00884   -0.00452   -0.00031
AFIX  43
H8    2    0.720811   -0.072145    0.796439    11.00000   -1.20000
AFIX   0
C9    1    0.139555    0.158104    0.531045    11.00000    0.03183    0.03045 =
         0.02366   -0.00949   -0.00405   -0.00983
C10   1   -0.065636    0.209849    0.523652    11.00000    0.03224    0.03368 =
         0.02519   -0.01074   -0.00171   -0.01181
C11   1    0.240970    0.221182    0.450453    11.00000    0.02836    0.02745 =
         0.02542   -0.01059   -0.00413   -0.00681
C12   1    0.095519    0.358827    0.306274    11.00000    0.03242    0.02511 =
         0.02425   -0.00778   -0.00335   -0.00415
C13   1   -0.057109    0.336486    0.259143    11.00000    0.03562    0.03193 =
         0.03103   -0.00848   -0.00638   -0.00770
AFIX  43
H13   2   -0.167627    0.294086    0.287828    11.00000   -1.20000
AFIX   0
C14   1   -0.042597    0.377904    0.169505    11.00000    0.04776    0.03565 =
         0.03132   -0.00977   -0.01327   -0.00477
AFIX  43
H14   2   -0.145705    0.366046    0.137794    11.00000   -1.20000
AFIX   0
C15   1    0.124645    0.436998    0.126574    11.00000    0.05667    0.03675 =
         0.02341   -0.00408   -0.00406   -0.00372
AFIX  43
H15   2    0.134961    0.462907    0.066220    11.00000   -1.20000
AFIX   0
C16   1    0.276490    0.457375    0.173847    11.00000    0.04528    0.03291 =
         0.03113   -0.00229    0.00372   -0.00735
AFIX  43
H16   2    0.389617    0.495535    0.144920    11.00000   -1.20000
AFIX   0
C17   1    0.261495    0.421513    0.263672    11.00000    0.03445    0.03087 =
         0.03062   -0.00644   -0.00293   -0.00706
AFIX  43
H17   2    0.361179    0.439122    0.295142    11.00000   -1.20000
AFIX   0
C18   1   -0.265613    0.452158    0.429119    11.00000    0.03096    0.03541 =
         0.03902   -0.01371   -0.00192   -0.00412
AFIX 137
H18A  2   -0.246017    0.517428    0.467703    11.00000   -1.50000
H18B  2   -0.398317    0.424840    0.441353    11.00000   -1.50000
H18C  2   -0.256120    0.512236    0.370172    11.00000   -1.50000
AFIX   0
C19   1   -0.235298    0.181644    0.589624    11.00000    0.03463    0.05712 =
         0.03152   -0.00980    0.00255   -0.01657
AFIX 137
H19A  2   -0.266449    0.267645    0.620628    11.00000   -1.50000
H19B  2   -0.194312    0.079196    0.629613    11.00000   -1.50000
H19C  2   -0.354500    0.179909    0.561158    11.00000   -1.50000
AFIX   0
HKLF 4
REM  HSY-665 in P-1 #2
REM R1 =  0.0457 for    2913 Fo > 4sig(Fo)  and  0.0497 for all    3262 data
REM    247 parameters refined using      0 restraints
END
WGHT      0.0732      0.1623
REM Highest difference peak  0.271,  deepest hole -0.212,  1-sigma level  0.052
Q1    1  -0.1342  0.1947  0.5618  11.00000  0.05    0.27
Q2    1   0.0372  0.1257  0.5197  11.00000  0.05    0.24
Q3    1  -0.0035  0.3713  0.2828  11.00000  0.05    0.23
Q4    1   0.2716  0.4109  0.2248  11.00000  0.05    0.22
Q5    1   0.1947  0.2056  0.4997  11.00000  0.05    0.22
Q6    1   0.1827  0.1124  0.5664  11.00000  0.05    0.22
Q7    1   0.3856  0.0270  0.7788  11.00000  0.05    0.21
Q8    1   0.7143  0.0626  0.8322  11.00000  0.05    0.20
Q9    1   0.0968  0.3368  0.3530  11.00000  0.05    0.20
Q10   1   0.3784  0.0241  0.5864  11.00000  0.05    0.20
;
