# Supplementary material for: N-(1,5-Dimethyl-3-oxo-2-phenyl-2,3-di­hydro-1H-pyrazol-4-yl)-2-(4-nitro­phen­yl)acetamide
Source: Acta Crystallogr Sect E Struct Rep Online. 2014 May 3;70(Pt 6):o636–7. doi: 10.1107/S1600536814009738 (PMC4051092; doi:10.1107/S1600536814009738)
Supplement: Supplementary file 2 [file e-70-0o636-Isup2.hkl]

#
# h,k,l, Fc-squared, Fo-squared, sigma(Fo-squared), status flag
#
data_I
_shelx_refln_list_code          4
_shelx_F_calc_maximum      108.43
_exptl_crystal_F_000       384.00
_reflns_d_resolution_high  0.8127

loop_
 _space_group_symop_operation_xyz
 'x, y, z'
 '-x, -y, -z'

_cell_length_a     6.7023
_cell_length_b     8.6335
_cell_length_c    15.8720
_cell_angle_alpha  76.305
_cell_angle_beta   84.399
_cell_angle_gamma  77.252

_shelx_F_squared_multiplier     1.000

loop_
 _refln_index_h
 _refln_index_k
 _refln_index_l
 _refln_F_squared_calc
 _refln_F_squared_meas
 _refln_F_squared_sigma
 _refln_observed_status
   1   0   0        436.89        399.62         4.06 o
   2   0   0       1556.70       1506.43        26.66 o
   3   0   0        123.97        125.71         8.25 o
   4   0   0        213.44        244.70         8.06 o
   5   0   0        188.47        182.73         7.62 o
   6   0   0        801.59        805.53        44.43 o
   7   0   0          5.85          4.97         0.87 o
  -7   1   0         13.20         13.16         1.32 o
  -6   1   0          0.58          0.33         0.27 o
  -5   1   0         70.03         74.65         3.41 o
  -4   1   0        157.46        190.51        12.83 o
  -3   1   0          1.68          1.74         0.31 o
  -2   1   0        245.68        229.92         4.83 o
  -1   1   0       1054.01        856.41         8.15 o
   0   1   0        936.22       1182.81        11.56 o
   1   1   0       2626.25       2209.53        23.05 o
   2   1   0        483.09        390.58        45.22 o
   3   1   0         35.12         32.25         2.13 o
   4   1   0         73.54         71.28         3.93 o
   5   1   0         71.93         71.73         3.32 o
   6   1   0         50.26         50.87         4.17 o
   7   1   0          1.58          0.80         0.29 o
   8   1   0          2.34          2.52         0.66 o
  -7   2   0         25.80         31.80         2.46 o
  -6   2   0        122.03        133.68         3.82 o
  -5   2   0         51.94         55.67         2.47 o
  -4   2   0         55.67         62.25         4.21 o
  -3   2   0        201.97        223.90         6.72 o
  -2   2   0       1712.28       1781.68        24.28 o
  -1   2   0        562.53        566.24         9.88 o
   0   2   0       1500.48       1689.48        15.69 o
   1   2   0       1134.76       1182.37        10.92 o
   2   2   0        695.31        711.99        10.26 o
   3   2   0         12.06         15.73         1.08 o
   4   2   0       1301.27       1481.85        25.22 o
   5   2   0          1.59          0.89         0.26 o
   6   2   0         41.55         43.02         3.76 o
   7   2   0          9.62          9.46         1.79 o
   8   2   0          0.52         -0.01         0.25 o
  -7   3   0         48.12         45.52         2.67 o
  -6   3   0          6.36          6.69         0.94 o
  -5   3   0          2.58          1.52         0.56 o
  -4   3   0          6.03          4.95         0.87 o
  -3   3   0          0.01         -0.20         0.25 o
  -2   3   0        742.95        797.19        10.32 o
  -1   3   0        635.71        657.30        12.43 o
   0   3   0        260.84        290.56        11.54 o
   1   3   0         90.34        110.85         3.85 o
   2   3   0        282.62        308.20        25.46 o
   3   3   0        373.79        426.21        42.92 o
   4   3   0         48.01         38.71         3.14 o
   5   3   0         15.08         16.09         2.29 o
   6   3   0         22.98         23.45         1.99 o
   7   3   0         42.02         51.74         3.90 o
   8   3   0          0.01          0.06         0.23 o
  -6   4   0         12.35          9.67         1.43 o
  -5   4   0          4.14          1.56         0.46 o
  -4   4   0          0.12          0.20         0.39 o
  -3   4   0          0.14          1.29         0.76 o
  -2   4   0          0.56          0.73         0.31 o
  -1   4   0        686.63        694.35        14.29 o
   0   4   0        186.47        173.51         6.64 o
   1   4   0         26.89         31.29         1.29 o
   2   4   0        332.95        353.65        11.03 o
   3   4   0        315.95        283.44        23.59 o
   4   4   0         32.60         34.64         3.14 o
   5   4   0         61.72         54.07         4.33 o
   6   4   0         66.60         62.95         3.26 o
   7   4   0          2.95          3.77         1.08 o
  -6   5   0         11.44         13.64         1.54 o
  -5   5   0         34.61         30.89         2.87 o
  -4   5   0        135.01        146.22         7.11 o
  -3   5   0        163.28        152.27         7.21 o
  -2   5   0          0.63          1.11         0.80 o
  -1   5   0          6.27          7.43         1.35 o
   0   5   0        682.69        731.29        52.62 o
   1   5   0        160.76        179.83         5.66 o
   2   5   0          1.26          1.93         0.37 o
   3   5   0          0.66          0.46         0.30 o
   4   5   0         27.62         30.24         2.19 o
   5   5   0         85.52         78.00         5.38 o
   6   5   0         55.46         58.78         4.53 o
   7   5   0         55.95         54.10         3.57 o
  -5   6   0          2.44          3.47         0.85 o
  -4   6   0        494.44        467.17        12.75 o
  -3   6   0        109.62        111.51         4.43 o
  -2   6   0         26.80         25.14         1.97 o
  -1   6   0          0.42         10.55         1.84 o
   0   6   0        132.52        133.06         6.65 o
   1   6   0          8.81          8.05         1.11 o
   2   6   0        396.80        441.91        13.42 o
   3   6   0         37.36         33.08         3.32 o
   4   6   0          3.93          7.85         1.58 o
   5   6   0         28.56         25.65         3.05 o
   6   6   0          7.10          7.94         1.65 o
   7   6   0         26.07         24.89         2.26 o
  -4   7   0         24.28         23.39         1.86 o
  -3   7   0          4.15          5.92         1.13 o
  -2   7   0         23.84         19.40         1.85 o
  -1   7   0         77.15         73.59         3.75 o
   0   7   0         83.75         81.89         5.69 o
   1   7   0          4.96          4.21         1.08 o
   2   7   0          6.66          4.19         1.14 o
   3   7   0          1.58          1.19         0.68 o
   4   7   0         53.56         61.38         4.79 o
   5   7   0          4.71          3.64         0.85 o
   6   7   0        182.26        190.72         7.57 o
  -3   8   0          0.00         -0.42         0.46 o
  -2   8   0          8.94          5.21         1.79 o
  -1   8   0         13.22         13.67         2.28 o
   0   8   0        247.80        236.46         9.94 o
   1   8   0         26.29         25.77         3.59 o
   2   8   0          3.32          3.53         1.07 o
   3   8   0         43.19         41.01         3.83 o
   4   8   0         32.33         31.28         3.24 o
   5   8   0          1.89          1.35         0.76 o
   6   8   0        197.80        226.13         7.14 o
  -2   9   0          8.52          9.09         0.92 o
  -1   9   0          2.11          2.41         0.51 o
   0   9   0         46.20         44.95         3.77 o
   1   9   0         11.64         11.42         1.94 o
   2   9   0         47.36         53.14         3.85 o
   3   9   0          0.04         -0.30         0.30 o
   4   9   0          0.07          0.23         0.29 o
   5   9   0          0.99          1.29         0.50 o
   0  10   0          3.32          5.31         0.99 o
   1  10   0          3.11          3.33         0.91 o
   2  10   0          0.16          0.39         0.50 o
   3  10   0          0.25         -0.44         0.44 o
  -2 -10   1         82.05         86.35         4.31 o
  -1 -10   1          0.39         -0.54         0.55 o
  -5  -9   1          8.00          8.72         1.23 o
  -4  -9   1          0.89          1.64         0.59 o
  -3  -9   1          7.39          6.44         1.30 o
  -2  -9   1          0.14         -0.48         0.55 o
  -1  -9   1          1.41          0.08         0.35 o
   0  -9   1          1.36          1.89         0.83 o
   1  -9   1          0.51         -0.39         0.39 o
   2  -9   1         13.39         14.41         1.33 o
  -6  -8   1          2.44          3.71         0.84 o
  -5  -8   1         12.48         11.25         1.80 o
  -4  -8   1          0.76          0.12         0.40 o
  -3  -8   1         52.04         49.12         4.14 o
  -2  -8   1         12.72         13.43         2.20 o
  -1  -8   1          2.15          3.23         0.76 o
   0  -8   1          1.35          2.76         1.09 o
   1  -8   1         33.34         33.05         3.49 o
   2  -8   1          0.07          0.98         0.80 o
   3  -8   1         11.91          8.80         0.95 o
  -6  -7   1          0.74         -0.12         0.48 o
  -5  -7   1          0.48         -0.88         1.08 o
  -4  -7   1         33.38         27.73         3.19 o
  -3  -7   1        145.37        130.72         7.05 o
  -2  -7   1          0.62          1.57         0.81 o
  -1  -7   1         31.85         37.42         2.59 o
   0  -7   1         76.97         67.81         3.64 o
   1  -7   1          0.05          0.25         0.56 o
   2  -7   1          0.04          0.07         1.12 o
   3  -7   1         76.08         82.61         3.51 o
   4  -7   1          2.50          0.98         0.50 o
  -7  -6   1        128.91        139.27         5.13 o
  -6  -6   1          0.42          0.03         0.45 o
  -5  -6   1        125.00        120.69         6.76 o
  -4  -6   1          2.82          2.06         0.98 o
  -3  -6   1         14.63         12.07         2.02 o
  -2  -6   1         28.68         28.54         3.16 o
  -1  -6   1         66.75         72.31         4.72 o
   0  -6   1         40.30         46.21         2.81 o
   1  -6   1        313.85        296.88        10.52 o
   2  -6   1          3.37          1.89         0.91 o
   3  -6   1         37.78         36.79         2.03 o
   4  -6   1          0.00         -0.21         0.70 o
   5  -6   1          7.21          6.84         1.13 o
  -7  -5   1          0.03          1.40         0.58 o
  -6  -5   1        137.18        136.67        17.29 o
  -5  -5   1          0.17         -0.03         0.56 o
  -4  -5   1         69.51         67.63         4.82 o
  -3  -5   1        435.54        445.99        38.34 o
  -2  -5   1        693.91        772.43        11.02 o
  -1  -5   1         26.27         24.21         1.38 o
   0  -5   1          0.01          0.07         0.32 o
   1  -5   1         33.59         37.52         3.27 o
   2  -5   1         57.86         53.33         4.17 o
   3  -5   1        548.47        561.53        10.58 o
   4  -5   1          1.84          0.01         1.00 o
   5  -5   1         85.99         86.55         3.44 o
   6  -5   1         17.35         22.40         1.92 o
  -7  -4   1          5.54          7.17         1.38 o
  -6  -4   1        296.15        309.24        13.55 o
  -5  -4   1         56.51         60.88         4.61 o
  -4  -4   1        146.44        149.87         7.07 o
  -3  -4   1        231.98        243.29        33.05 o
  -2  -4   1         25.50         29.95         1.73 o
  -1  -4   1        325.63        387.86         6.47 o
   0  -4   1          8.10         12.11         1.10 o
   1  -4   1          0.51          0.26         0.26 o
   2  -4   1        272.96        285.11         9.13 o
   3  -4   1        349.84        338.21        10.83 o
   4  -4   1        339.58        334.22        11.23 o
   5  -4   1        140.24        142.92         6.98 o
   6  -4   1          3.25         -0.33         0.78 o
  -8  -3   1          7.23         10.28         1.27 o
  -7  -3   1          0.31          0.13         0.38 o
  -6  -3   1          4.28          3.54         1.13 o
  -5  -3   1          3.74          2.42         0.78 o
  -4  -3   1        158.53        180.73         7.02 o
  -3  -3   1          0.00         -0.26         0.29 o
  -2  -3   1        342.15        367.95         7.04 o
  -1  -3   1        191.51        173.76         3.53 o
   0  -3   1        426.85        414.17         9.48 o
   1  -3   1         59.85         65.49         3.82 o
   2  -3   1        193.04        214.19         6.85 o
   3  -3   1         58.22         53.67         3.59 o
   4  -3   1          0.13          0.01         0.36 o
   5  -3   1         58.76         54.70         3.11 o
   6  -3   1          9.91          8.77         1.52 o
   7  -3   1         15.10         15.43         1.54 o
  -8  -2   1          9.75         10.83         1.35 o
  -7  -2   1         62.02         61.76         4.38 o
  -6  -2   1         29.22         22.65         2.71 o
  -5  -2   1         57.44         60.96         4.40 o
  -4  -2   1          2.89          3.99         0.93 o
  -3  -2   1        156.22        183.40         3.98 o
  -2  -2   1       2154.36       2194.34        22.50 o
  -1  -2   1       1249.00       1249.20        23.09 o
   0  -2   1       4861.62       5527.12        37.96 o
   1  -2   1       1131.20       1229.69        20.19 o
   2  -2   1          6.53          8.40         0.72 o
   3  -2   1        150.82        174.88         4.45 o
   4  -2   1         62.51         57.56         4.14 o
   5  -2   1         79.51         76.48         2.91 o
   6  -2   1        159.06        167.55         4.33 o
   7  -2   1         24.67         19.13         1.89 o
  -8  -1   1          9.25          7.93         1.15 o
  -7  -1   1          2.69          1.43         0.36 o
  -6  -1   1          7.63          7.51         1.57 o
  -5  -1   1         75.01         75.28         4.75 o
  -4  -1   1        116.02        116.12         4.98 o
  -3  -1   1       1024.40       1090.86        12.86 o
  -2  -1   1        222.35        236.74         3.93 o
  -1  -1   1         91.85         96.38         1.47 o
   0  -1   1        197.30        208.89        21.72 o
   1  -1   1         67.21         59.52         1.52 o
   2  -1   1        348.90        353.10        14.24 o
   3  -1   1         46.25         38.07         1.64 o
   4  -1   1          1.34          0.31         0.41 o
   5  -1   1        129.64        128.59         3.72 o
   6  -1   1         34.68         34.32         1.94 o
   7  -1   1          2.28          1.15         0.66 o
  -7   0   1          0.01          0.44         0.29 o
  -6   0   1         54.87         51.11         4.20 o
  -5   0   1          8.30          5.65         1.29 o
  -4   0   1        197.94        185.22         7.11 o
  -3   0   1        109.61        132.00         4.35 o
  -2   0   1         14.59         12.52         0.46 o
  -1   0   1       2594.44       2645.26        16.04 o
   1   0   1       2066.79       1942.90        27.95 o
   2   0   1        257.11        244.58         3.76 o
   3   0   1       1053.25       1190.49        17.82 o
   4   0   1        220.47        235.98         7.64 o
   5   0   1          7.94          4.74         1.16 o
   6   0   1        199.11        224.07         5.09 o
   7   0   1        158.72        173.12         5.04 o
  -7   1   1         34.20         31.79         2.05 o
  -6   1   1        119.12        130.12         5.38 o
  -5   1   1         47.32         47.67         2.68 o
  -4   1   1         11.51          9.69         1.53 o
  -3   1   1          2.54          2.51         1.35 o
  -2   1   1        268.50        312.33         7.82 o
  -1   1   1       7722.65       7383.64        86.53 o
   1   1   1       1267.24       1302.15         9.21 o
   2   1   1        517.83        505.03         8.78 o
   3   1   1        308.13        354.52         7.89 o
   4   1   1        145.29        176.23         6.29 o
   5   1   1          0.33          0.90         0.75 o
   6   1   1         36.22         36.46         2.42 o
   7   1   1         17.18         16.49         2.24 o
  -7   2   1          0.00          0.16         0.45 o
  -6   2   1         85.51        100.75         3.27 o
  -5   2   1        142.20        137.46         3.92 o
  -4   2   1        104.38        115.23         5.94 o
  -3   2   1          7.44          9.12         0.87 o
  -2   2   1         15.96         21.91         1.63 o
  -1   2   1       1523.86       1662.10        21.45 o
   0   2   1      11757.10      11462.20       134.22 o
   1   2   1       6039.11       6265.00        51.00 o
   2   2   1         10.98          8.77         1.47 o
   3   2   1        530.08        472.91        10.06 o
   4   2   1        217.74        224.78         7.48 o
   5   2   1         55.65         56.28         4.17 o
   6   2   1        420.47        402.08        12.40 o
   7   2   1         83.99         95.48         5.49 o
   8   2   1          0.04         -0.01         0.33 o
  -7   3   1          0.16          1.67         0.60 o
  -6   3   1         65.24         67.48         3.36 o
  -5   3   1         97.60         92.19         4.00 o
  -4   3   1        243.67        237.17        11.67 o
  -3   3   1         42.99         39.90         3.14 o
  -2   3   1          5.66         10.09         0.93 o
  -1   3   1        691.28        818.19        55.07 o
   0   3   1        209.49        188.68         3.15 o
   1   3   1       1253.75       1299.52        22.55 o
   2   3   1         10.33         11.64         0.76 o
   3   3   1         98.72        103.02         6.52 o
   4   3   1        199.75        195.93         7.53 o
   5   3   1        917.81        915.16        13.95 o
   6   3   1         48.65         46.72         2.83 o
   7   3   1          4.32          5.19         1.26 o
   8   3   1          0.58          1.03         0.43 o
  -6   4   1          0.06         -0.18         0.42 o
  -5   4   1          2.90          1.45         0.87 o
  -4   4   1         20.95         19.42         1.96 o
  -3   4   1          3.83          5.80         1.39 o
  -2   4   1        297.52        316.95         9.57 o
  -1   4   1        641.20        724.37        14.64 o
   0   4   1          4.06          3.89         0.58 o
   1   4   1        174.13        175.50         4.22 o
   2   4   1        550.48        574.09        12.04 o
   3   4   1        143.81        144.21         5.68 o
   4   4   1        317.38        327.38        21.28 o
   5   4   1        123.69        121.86         4.49 o
   6   4   1          2.69          2.56         0.68 o
   7   4   1          9.54         10.05         1.54 o
  -6   5   1          3.58          6.67         1.19 o
  -5   5   1         22.10         23.17         2.56 o
  -4   5   1        219.49        210.98         8.68 o
  -3   5   1         88.69        101.34         5.80 o
  -2   5   1        178.38        193.26         8.07 o
  -1   5   1        929.39        918.62        18.85 o
   0   5   1        135.83        183.92        35.24 o
   1   5   1        131.89        119.89         9.96 o
   2   5   1        123.60        138.77         4.17 o
   3   5   1        446.67        410.92        13.58 o
   4   5   1          0.19          1.10         0.55 o
   5   5   1         73.95         61.02         4.77 o
   6   5   1         15.71         15.29         2.30 o
   7   5   1          6.13          5.91         1.27 o
  -5   6   1          4.92          7.67         1.85 o
  -4   6   1         39.75         40.34         2.48 o
  -3   6   1        117.17        117.90         4.56 o
  -2   6   1         52.50         46.01         4.24 o
  -1   6   1        363.94        394.85         9.33 o
   0   6   1        109.20        117.85         6.12 o
   1   6   1         50.58         45.25         3.80 o
   2   6   1          8.86         12.01         1.93 o
   3   6   1        193.01        173.52        10.77 o
   4   6   1        137.22        130.29         6.93 o
   5   6   1         24.99         22.72         2.94 o
   6   6   1        305.97        310.86        10.74 o
   7   6   1          2.99          3.22         0.87 o
  -4   7   1         22.45         19.82         1.47 o
  -3   7   1         22.65         22.78         1.52 o
  -2   7   1          7.08          6.54         1.19 o
  -1   7   1          0.66          0.38         0.71 o
   0   7   1          0.78          0.26         0.47 o
   1   7   1        101.21         96.59         6.03 o
   2   7   1          0.29          1.57         0.54 o
   3   7   1         60.91         57.45         4.59 o
   4   7   1          1.38          1.10         0.66 o
   5   7   1          1.89          1.66         0.76 o
   6   7   1         45.00         40.98         3.48 o
   7   7   1          4.47          5.61         0.96 o
  -3   8   1          1.72          1.36         1.62 o
  -2   8   1          2.10          1.59         1.11 o
  -1   8   1          0.01         -0.14         0.49 o
   0   8   1         35.10         33.10         2.40 o
   1   8   1          7.85          8.97         1.85 o
   2   8   1         25.79         26.74         2.15 o
   3   8   1         19.06         18.24         2.53 o
   4   8   1         24.40         25.01         2.90 o
   5   8   1          7.56          7.74         1.57 o
   6   8   1         12.74         13.24         1.70 o
  -2   9   1         28.70         27.50         2.52 o
  -1   9   1          0.38         -0.29         0.41 o
   0   9   1         15.72         14.21         2.15 o
   1   9   1         31.20         26.89         2.97 o
   2   9   1         31.35         34.61         2.21 o
   3   9   1          5.77          6.85         1.40 o
   4   9   1          1.03          1.29         0.52 o
   5   9   1          5.10          4.52         0.97 o
   0  10   1         32.84         37.29         2.70 o
   1  10   1          6.25          8.80         1.44 o
   2  10   1         11.73         12.34         1.73 o
   3  10   1         72.52         70.43         4.02 o
  -4  -9   2          1.00          1.20         0.56 o
  -3  -9   2          4.98          6.21         1.25 o
  -2  -9   2          2.50          2.95         0.92 o
  -1  -9   2         23.93         25.51         1.78 o
   0  -9   2          0.91          0.60         0.41 o
   1  -9   2          0.51         -0.15         0.22 o
  -5  -8   2         25.59         25.85         2.54 o
  -4  -8   2         10.72          8.05         1.61 o
  -3  -8   2         26.00         23.07         2.83 o
  -2  -8   2         79.45         76.56         5.16 o
  -1  -8   2         57.37         57.92         4.00 o
   0  -8   2        123.37        135.52         7.43 o
   1  -8   2          9.93          9.99         1.99 o
   2  -8   2         42.03         42.54         3.60 o
   3  -8   2         31.15         32.62         1.80 o
  -6  -7   2          6.03          7.39         1.27 o
  -5  -7   2          1.09          2.34         0.83 o
  -4  -7   2         72.79         64.46         4.86 o
  -3  -7   2         27.10         25.38         3.06 o
  -2  -7   2          1.53          0.77         0.52 o
  -1  -7   2        121.75        136.48         5.06 o
   0  -7   2        120.48        115.47         3.82 o
   1  -7   2          5.81          5.58         1.06 o
   2  -7   2         30.06         26.52         2.19 o
   3  -7   2        247.71        270.79        10.28 o
   4  -7   2          0.57         -0.72         0.72 o
  -6  -6   2          4.76          3.45         0.96 o
  -5  -6   2         96.65         96.96         5.95 o
  -4  -6   2          0.09         -0.53         0.70 o
  -3  -6   2          7.01          6.52         1.52 o
  -2  -6   2         13.45         13.00         2.06 o
  -1  -6   2          1.75          3.74         0.80 o
   0  -6   2         12.12          8.93         1.76 o
   1  -6   2        497.25        446.34        13.37 o
   2  -6   2          0.48          0.93         0.70 o
   3  -6   2        161.07        169.40         7.72 o
   4  -6   2          4.31          3.55         0.87 o
   5  -6   2          8.71          9.13         0.88 o
  -7  -5   2          5.20          5.81         1.09 o
  -6  -5   2         54.26         53.78         2.87 o
  -5  -5   2         37.50         34.84         2.56 o
  -4  -5   2         78.20         88.01         5.58 o
  -3  -5   2          5.21          5.60         0.90 o
  -2  -5   2         11.85         10.07         0.94 o
  -1  -5   2          6.46          7.28         0.94 o
   0  -5   2        113.73        117.78         6.75 o
   1  -5   2        113.17        119.22         4.21 o
   2  -5   2         51.85         45.97         2.78 o
   3  -5   2         46.22         46.39         2.79 o
   4  -5   2         83.17         87.35         5.38 o
   5  -5   2          0.38         -0.36         0.52 o
   6  -5   2          1.65          2.56         0.67 o
  -7  -4   2          0.00          0.10         0.29 o
  -6  -4   2         88.11         84.42         5.27 o
  -5  -4   2         50.56         50.08         3.02 o
  -4  -4   2        100.81         84.00         4.99 o
  -3  -4   2        374.19        373.96         7.51 o
  -2  -4   2        129.14        137.93        15.36 o
  -1  -4   2        604.60        579.29        57.94 o
   0  -4   2         34.17         32.23         2.67 o
   1  -4   2        165.36        176.42         9.38 o
   2  -4   2         39.82         38.96         3.24 o
   3  -4   2          1.39          1.05         0.30 o
   4  -4   2        311.06        293.33        10.50 o
   5  -4   2        153.51        145.53         6.99 o
   6  -4   2          3.72          1.10         0.66 o
  -7  -3   2         12.93         10.57         1.74 o
  -6  -3   2          2.06          2.55         1.33 o
  -5  -3   2        136.00        133.13         7.29 o
  -4  -3   2         54.63         57.99         3.99 o
  -3  -3   2       1289.07       1550.04        53.20 o
  -2  -3   2       1231.48       1306.43        26.98 o
  -1  -3   2         65.48         60.86         2.18 o
   0  -3   2        564.81        699.48        10.72 o
   1  -3   2         59.53         73.31         2.56 o
   2  -3   2        395.39        461.95        32.05 o
   3  -3   2        194.51        196.98         7.29 o
   4  -3   2        276.55        279.29        11.51 o
   5  -3   2          0.00          0.14         0.49 o
   6  -3   2          2.16          1.93         0.89 o
   7  -3   2          1.06         -0.19         0.51 o
  -8  -2   2          5.79          4.24         0.84 o
  -7  -2   2         80.94         85.26         5.08 o
  -6  -2   2         84.02         79.30         5.21 o
  -5  -2   2         43.14         36.85         3.76 o
  -4  -2   2        459.26        482.44        12.17 o
  -3  -2   2        780.59        840.43        19.65 o
  -2  -2   2         62.38         76.42         1.81 o
  -1  -2   2       9708.57       9580.21        79.06 o
   0  -2   2       5443.56       4835.53        58.81 o
   1  -2   2         30.22         44.87         1.79 o
   2  -2   2          1.39          1.28         0.32 o
   3  -2   2        179.13        195.61         4.83 o
   4  -2   2          3.96          4.39         1.13 o
   5  -2   2        210.45        200.36         4.87 o
   6  -2   2         23.20         23.02         1.92 o
   7  -2   2         50.45         43.72         3.01 o
  -8  -1   2          0.80          2.76         0.67 o
  -7  -1   2         45.60         49.69         2.66 o
  -6  -1   2          5.78          4.44         1.17 o
  -5  -1   2          0.86          0.57         0.24 o
  -4  -1   2        790.77        964.06        18.17 o
  -3  -1   2          2.37          1.54         0.33 o
  -2  -1   2         11.47         10.13         0.52 o
  -1  -1   2       7727.19       7722.36       184.82 o
   0  -1   2        215.65        198.84         8.81 o
   1  -1   2        100.14        120.00         3.39 o
   2  -1   2        429.98        446.39         8.83 o
   3  -1   2        376.60        421.03         5.57 o
   4  -1   2          4.25          4.49         0.75 o
   5  -1   2          1.03          0.54         0.23 o
   6  -1   2          1.49          1.48         0.38 o
   7  -1   2         35.30         42.26         3.15 o
  -7   0   2          0.10          0.26         0.23 o
  -6   0   2        129.49        120.16         6.50 o
  -5   0   2         36.20         29.39         2.17 o
  -4   0   2         24.26         30.72         2.90 o
  -3   0   2       1110.25       1355.63        47.96 o
  -2   0   2        212.00        226.86         3.38 o
  -1   0   2        172.90        150.11         2.04 o
   0   0   2       1170.44       1014.78        37.71 o
   1   0   2        988.68        984.88        51.83 o
   2   0   2        349.18        338.90         3.55 o
   3   0   2        198.60        201.02         4.30 o
   4   0   2        244.56        284.23         5.74 o
   5   0   2         69.39         62.86         3.06 o
   6   0   2         11.70          8.44         0.95 o
   7   0   2        121.19        117.91         6.21 o
  -7   1   2         38.15         47.15         2.46 o
  -6   1   2          5.31          7.29         1.12 o
  -5   1   2         19.87         18.84         2.34 o
  -4   1   2        119.52        121.10         5.82 o
  -3   1   2         36.08         41.27         1.58 o
  -2   1   2         24.29         28.23         1.44 o
  -1   1   2        666.75        658.66         7.86 o
   0   1   2       1115.58       1194.65        15.79 o
   1   1   2       1374.75       1139.90        14.85 o
   2   1   2        216.38        219.83         3.20 o
   3   1   2        321.18        329.99         7.70 o
   4   1   2          0.03          0.39         0.23 o
   5   1   2         89.41         85.45         3.52 o
   6   1   2        521.77        485.67        13.88 o
   7   1   2          0.68          0.74         0.71 o
  -7   2   2         11.59         10.27         1.58 o
  -6   2   2         14.91         15.32         1.22 o
  -5   2   2        120.54        108.67         6.46 o
  -4   2   2          6.67          8.95         1.66 o
  -3   2   2        142.01        131.29         3.85 o
  -2   2   2        132.51        127.91         2.34 o
  -1   2   2       2575.42       2548.27        18.06 o
   0   2   2       5134.58       5340.54        40.85 o
   1   2   2       5026.94       5053.56        94.18 o
   2   2   2       3084.72       3136.02        27.52 o
   3   2   2        474.10        480.15        10.05 o
   4   2   2        161.55        171.14         6.39 o
   5   2   2         10.59         10.10         1.27 o
   6   2   2        229.80        213.76         6.24 o
   7   2   2        249.19        291.64         9.93 o
  -6   3   2          9.46          7.78         1.03 o
  -5   3   2         94.40         93.26         4.04 o
  -4   3   2        132.59        124.92         4.44 o
  -3   3   2          4.21          8.25         0.97 o
  -2   3   2          0.13          2.38         0.57 o
  -1   3   2        172.06        186.65         3.61 o
   0   3   2       4426.45       4819.21        30.84 o
   1   3   2        281.73        289.35         4.47 o
   2   3   2         17.30         18.40         0.90 o
   3   3   2          0.55          0.68         0.35 o
   4   3   2          9.10         10.12         1.55 o
   5   3   2         22.01         27.46         3.85 o
   6   3   2         20.34         15.56         1.64 o
   7   3   2          5.64          6.27         1.42 o
   8   3   2          2.08          3.43         0.77 o
  -6   4   2         50.84         58.02         3.70 o
  -5   4   2        100.96         95.64         4.02 o
  -4   4   2        808.12        777.72        13.00 o
  -3   4   2         78.12         75.34         4.87 o
  -2   4   2        321.41        316.03        24.40 o
  -1   4   2       3201.94       3644.08       125.25 o
   0   4   2        276.05        271.21        16.56 o
   1   4   2        172.80        198.88         9.69 o
   2   4   2        183.67        189.15         3.89 o
   3   4   2          9.79          8.51         0.99 o
   4   4   2        960.01       1045.11        60.53 o
   5   4   2        338.95        320.77        11.10 o
   6   4   2         25.37         27.05         2.11 o
   7   4   2         30.92         34.52         2.19 o
  -6   5   2          0.15          3.57         0.94 o
  -5   5   2          6.97          7.11         1.47 o
  -4   5   2         71.22         65.89         3.38 o
  -3   5   2         10.81         11.55         1.33 o
  -2   5   2         26.65         30.53         3.10 o
  -1   5   2        465.08        497.07        12.89 o
   0   5   2          3.72          5.70         0.78 o
   1   5   2         68.53         69.40         2.76 o
   2   5   2          5.47          6.95         0.91 o
   3   5   2        165.15        166.88         4.91 o
   4   5   2        161.70        170.94        12.88 o
   5   5   2        631.56        592.13        16.17 o
   6   5   2         33.43         38.66         3.77 o
   7   5   2         17.97         16.26         2.11 o
  -5   6   2          8.30         14.55         1.94 o
  -4   6   2        100.03         94.93         3.89 o
  -3   6   2        130.41        127.69         6.61 o
  -2   6   2        239.91        231.29         6.52 o
  -1   6   2        212.44        225.60         9.21 o
   0   6   2        176.24        201.89        13.49 o
   1   6   2         57.68         56.26         2.84 o
   2   6   2        355.70        323.86        10.74 o
   3   6   2        121.15        133.70        10.32 o
   4   6   2          3.83          3.49         1.17 o
   5   6   2        119.62        133.93         7.18 o
   6   6   2        144.55        157.61         7.49 o
   7   6   2        111.62        124.18         5.54 o
  -4   7   2         51.72         48.09         2.39 o
  -3   7   2         14.49         13.13         1.43 o
  -2   7   2        151.59        143.62         5.05 o
  -1   7   2        144.29        127.48         7.14 o
   0   7   2         47.63         43.69         4.15 o
   1   7   2         49.99         46.26         4.19 o
   2   7   2        164.38        173.15         7.83 o
   3   7   2        244.53        243.48         9.64 o
   4   7   2         94.25         89.09         5.76 o
   5   7   2          1.54          1.25         0.67 o
   6   7   2         23.51         23.87         2.68 o
   7   7   2          0.58          0.77         0.39 o
  -3   8   2         22.50         22.15         1.89 o
  -2   8   2         18.86         16.72         2.03 o
  -1   8   2          5.17          2.91         0.61 o
   0   8   2         79.20         73.14         4.22 o
   1   8   2         15.55         13.60         2.27 o
   2   8   2          6.77          8.29         1.20 o
   3   8   2          4.94          3.77         1.23 o
   4   8   2         21.31         22.75         2.01 o
   5   8   2         21.99         21.27         2.53 o
   6   8   2         21.37         28.76         2.57 o
  -2   9   2          0.11          0.17         0.52 o
  -1   9   2          0.01          0.80         0.40 o
   0   9   2         11.31         10.78         1.36 o
   1   9   2         77.40         76.58         5.14 o
   2   9   2         25.19         26.57         2.89 o
   3   9   2          5.98          6.56         0.99 o
   4   9   2          2.12          1.52         0.39 o
   5   9   2         11.17         12.66         1.65 o
   0  10   2         23.08         20.38         1.42 o
   1  10   2         26.38         27.74         2.64 o
   2  10   2         20.43         24.24         2.51 o
   3  10   2          4.26          5.94         1.19 o
  -4  -9   3         85.13         86.22         4.12 o
  -3  -9   3          4.27          4.51         1.01 o
  -2  -9   3         12.49         12.81         1.75 o
  -1  -9   3          9.45         10.58         1.09 o
   0  -9   3          1.35          1.33         0.50 o
   1  -9   3          9.90          9.41         1.41 o
  -5  -8   3         35.79         34.99         2.80 o
  -4  -8   3          5.33          5.38         1.28 o
  -3  -8   3          6.62          5.22         1.31 o
  -2  -8   3         98.04        112.30         6.26 o
  -1  -8   3         38.93         37.97         2.51 o
   0  -8   3         22.17         21.10         1.84 o
   1  -8   3          1.09          0.75         0.56 o
   2  -8   3          1.79          1.51         0.73 o
   3  -8   3         10.64         12.22         1.03 o
  -6  -7   3          7.38         10.17         1.43 o
  -5  -7   3          0.89          1.03         0.34 o
  -4  -7   3          2.30          2.05         0.93 o
  -3  -7   3          8.86          9.61         1.85 o
  -2  -7   3         81.74         80.59         5.50 o
  -1  -7   3          1.32          2.03         0.66 o
   0  -7   3         86.48         91.94         4.09 o
   1  -7   3         18.49         17.14         2.81 o
   2  -7   3         67.64         72.99         3.62 o
   3  -7   3         55.52         56.86         2.86 o
   4  -7   3         43.85         44.31         2.93 o
  -6  -6   3          9.81          6.73         1.37 o
  -5  -6   3        107.23         90.33         4.07 o
  -4  -6   3         19.68         22.65         2.90 o
  -3  -6   3         77.52         65.44         4.91 o
  -2  -6   3          0.08         -0.23         0.60 o
  -1  -6   3          0.93          3.14         0.74 o
   0  -6   3        219.24        216.28         8.94 o
   1  -6   3         22.61         20.07         2.70 o
   2  -6   3        385.38        384.44        12.55 o
   3  -6   3          1.96          4.05         1.21 o
   4  -6   3         17.96         17.29         1.20 o
   5  -6   3          0.02          1.17         0.53 o
  -7  -5   3          7.76          9.70         1.33 o
  -6  -5   3          0.77          0.06         0.29 o
  -5  -5   3          3.77          2.93         0.77 o
  -4  -5   3         92.13         79.17         5.38 o
  -3  -5   3          1.31          1.30         0.50 o
  -2  -5   3          8.23          4.37         0.79 o
  -1  -5   3        219.25        241.00         8.84 o
   0  -5   3          6.46          5.91         0.97 o
   1  -5   3          4.51          3.48         0.69 o
   2  -5   3         55.11         47.71         2.89 o
   3  -5   3         65.31         63.80         3.83 o
   4  -5   3         10.90          9.94         1.23 o
   5  -5   3         96.88        102.16         5.13 o
  -7  -4   3         38.28         39.02         3.06 o
  -6  -4   3         42.18         43.90         2.76 o
  -5  -4   3          3.60          4.87         1.01 o
  -4  -4   3        179.87        158.55         7.05 o
  -3  -4   3        118.49        111.92         5.57 o
  -2  -4   3          0.13         -0.10         0.27 o
  -1  -4   3         83.76         89.77         4.31 o
   0  -4   3         15.04         14.05         1.31 o
   1  -4   3        357.39        375.88        13.82 o
   2  -4   3        226.60        222.78         8.28 o
   3  -4   3         19.16         15.65         2.17 o
   4  -4   3         23.08         19.21         2.57 o
   5  -4   3         15.08         15.02         2.21 o
   6  -4   3          3.60          2.63         0.53 o
  -7  -3   3         57.38         52.68         3.79 o
  -6  -3   3          0.59          0.98         0.60 o
  -5  -3   3         29.68         24.98         3.15 o
  -4  -3   3        144.94        132.25         6.13 o
  -3  -3   3        107.47         93.77         4.55 o
  -2  -3   3        303.64        309.25         7.96 o
  -1  -3   3        378.23        368.32        18.61 o
   0  -3   3        417.99        505.38        34.11 o
   1  -3   3        131.80        155.71        10.47 o
   2  -3   3         31.77         27.19         2.10 o
   3  -3   3         90.07        104.44         5.93 o
   4  -3   3        138.85        146.06         7.10 o
   5  -3   3         68.68         68.43         4.88 o
   6  -3   3         49.40         50.75         3.77 o
   7  -3   3         16.39         14.36         1.42 o
  -7  -2   3          0.00          0.08         0.48 o
  -6  -2   3         23.21         23.07         2.21 o
  -5  -2   3        131.86        126.34         7.24 o
  -4  -2   3        412.25        467.44        37.91 o
  -3  -2   3        329.66        375.94        85.70 o
  -2  -2   3        333.83        323.23        12.76 o
  -1  -2   3         32.87         41.63         1.59 o
   0  -2   3       5382.19       4821.01        61.28 o
   1  -2   3        214.99        226.08         3.88 o
   2  -2   3         70.52         65.73         2.28 o
   3  -2   3        779.48        940.81        19.80 o
   4  -2   3         76.74         89.87         5.48 o
   5  -2   3        556.15        532.16         9.57 o
   6  -2   3        116.09        100.25         5.73 o
   7  -2   3         41.91         36.49         2.71 o
  -7  -1   3          0.50          0.13         0.40 o
  -6  -1   3        156.15        147.22         7.16 o
  -5  -1   3         14.35         18.01         1.82 o
  -4  -1   3        103.90        108.44         3.70 o
  -3  -1   3       1082.73       1213.72        84.65 o
  -2  -1   3       1622.11       1569.09        20.51 o
  -1  -1   3       5250.32       5134.12        62.72 o
   0  -1   3         93.00         84.15         2.00 o
   1  -1   3        341.79        357.31         7.42 o
   2  -1   3       2998.22       3063.37        39.24 o
   3  -1   3         30.67         37.90         1.82 o
   4  -1   3         80.56        101.48         5.49 o
   5  -1   3          9.37          7.44         0.88 o
   6  -1   3         15.88         12.39         1.17 o
   7  -1   3          9.32         10.45         1.58 o
  -7   0   3          0.25          0.93         0.41 o
  -6   0   3          4.47          2.05         0.75 o
  -5   0   3         35.47         30.42         2.46 o
  -4   0   3         21.72         17.28         2.30 o
  -3   0   3         56.35         60.90         2.23 o
  -2   0   3         54.75         46.09         1.19 o
  -1   0   3        336.45        335.40         3.47 o
   0   0   3        152.85        164.84         7.75 o
   1   0   3          5.09         13.38         1.11 o
   2   0   3         60.89         57.17         1.75 o
   3   0   3        914.56       1020.05        11.68 o
   4   0   3         53.67         60.75         2.56 o
   5   0   3         67.80         66.73         2.62 o
   6   0   3         97.35        103.17         2.94 o
   7   0   3         39.07         44.06         2.40 o
  -7   1   3         35.54         46.04         2.35 o
  -6   1   3         40.85         40.05         3.57 o
  -5   1   3        154.50        158.06         4.29 o
  -4   1   3        439.70        480.39        12.76 o
  -3   1   3         59.32         73.26         3.45 o
  -2   1   3        360.69        398.88        10.04 o
  -1   1   3        786.02        868.32        13.12 o
   0   1   3         37.20         23.17         0.68 o
   1   1   3         56.21         60.27         2.21 o
   2   1   3       1182.81       1282.39        12.86 o
   3   1   3         39.11         52.40         1.96 o
   4   1   3         74.78         66.41         2.61 o
   5   1   3         94.82         90.96         5.29 o
   6   1   3          0.55          0.03         0.45 o
   7   1   3          4.70          4.92         1.28 o
  -7   2   3          0.00         -0.23         0.32 o
  -6   2   3          3.07          2.21         0.49 o
  -5   2   3         63.47         62.22         4.39 o
  -4   2   3         20.24         20.86         2.53 o
  -3   2   3         59.49         63.50         3.81 o
  -2   2   3        621.75        663.22        12.32 o
  -1   2   3        464.35        455.57         4.44 o
   0   2   3         81.03         85.14         1.70 o
   1   2   3       1764.17       1735.85        15.51 o
   2   2   3         29.41         29.55         3.34 o
   3   2   3         16.28          9.98         1.29 o
   4   2   3        235.24        175.09         6.46 o
   5   2   3        306.76        304.31         9.24 o
   6   2   3         11.43          8.56         1.20 o
   7   2   3         50.80         62.38         4.33 o
  -6   3   3         23.97         23.14         1.78 o
  -5   3   3         12.98         12.34         1.45 o
  -4   3   3        274.34        279.63         9.70 o
  -3   3   3        401.75        433.64        19.97 o
  -2   3   3        183.49        207.07        13.24 o
  -1   3   3         52.34         65.79         1.49 o
   0   3   3        944.83       1064.13        11.32 o
   1   3   3         54.75         51.62         1.34 o
   2   3   3        117.82        127.35         3.55 o
   3   3   3        697.75        691.61        13.53 o
   4   3   3         38.75         36.71         3.02 o
   5   3   3         45.00         43.44         2.14 o
   6   3   3        129.07        129.59         4.78 o
   7   3   3         17.59         18.59         2.32 o
  -6   4   3         14.89         18.28         2.07 o
  -5   4   3         50.40         46.50         2.76 o
  -4   4   3        238.12        224.67         5.17 o
  -3   4   3         58.95         64.71         4.55 o
  -2   4   3        101.08         84.62         6.92 o
  -1   4   3       1178.86       1332.69        22.47 o
   0   4   3         43.49         54.56         2.16 o
   1   4   3        638.45        744.69         9.29 o
   2   4   3        674.31        706.09        13.31 o
   3   4   3        235.23        280.83         8.34 o
   4   4   3          2.13          2.45         0.88 o
   5   4   3          0.27          0.08         0.53 o
   6   4   3        403.04        472.37        15.23 o
   7   4   3        114.18        116.03         4.08 o
  -6   5   3          1.60          1.55         0.54 o
  -5   5   3         56.48         53.78         3.98 o
  -4   5   3          0.76          0.15         0.77 o
  -3   5   3         13.03          9.76         1.19 o
  -2   5   3         62.84         54.12         2.88 o
  -1   5   3         71.20         90.39         5.01 o
   0   5   3        230.36        258.82         5.72 o
   1   5   3        233.83        259.14        13.15 o
   2   5   3         60.74         73.22         2.92 o
   3   5   3         27.70         27.30         1.93 o
   4   5   3         55.08         56.43         2.48 o
   5   5   3         53.80         54.20         3.15 o
   6   5   3          8.62          9.55         1.90 o
   7   5   3         62.84         65.94         4.31 o
  -5   6   3          2.30          1.29         0.66 o
  -4   6   3         31.95         28.02         2.11 o
  -3   6   3         18.91         17.43         1.73 o
  -2   6   3         11.99         13.25         1.92 o
  -1   6   3        221.81        230.81         9.26 o
   0   6   3        124.55        125.89         6.21 o
   1   6   3          9.83          8.20         1.05 o
   2   6   3          9.10          7.66         1.50 o
   3   6   3         46.66         44.51         2.60 o
   4   6   3        166.54        160.55         7.64 o
   5   6   3        173.67        186.58         8.58 o
   6   6   3        293.09        328.11        11.18 o
   7   6   3          2.59          3.78         0.97 o
  -4   7   3         55.18         54.24         2.56 o
  -3   7   3          0.00         -0.83         0.83 o
  -2   7   3         19.52         18.05         1.42 o
  -1   7   3        270.34        259.31         6.93 o
   0   7   3         48.73         50.82         3.01 o
   1   7   3        169.28        178.09         8.31 o
   2   7   3          5.84          5.90         1.41 o
   3   7   3         74.90         72.77         5.03 o
   4   7   3         85.30         76.78         5.33 o
   5   7   3        317.07        307.65        11.00 o
   6   7   3         17.77         20.70         2.54 o
   7   7   3         23.78         23.87         2.12 o
  -3   8   3        182.53        174.96         4.58 o
  -2   8   3        223.75        219.47         5.87 o
  -1   8   3         11.27         12.05         1.47 o
   0   8   3         70.54         69.57         3.55 o
   1   8   3          4.48          3.94         1.22 o
   2   8   3          6.63          7.83         1.77 o
   3   8   3        171.01        188.68         8.23 o
   4   8   3          2.53          2.58         0.69 o
   5   8   3          6.21          9.43         1.72 o
   6   8   3          0.28         -0.09         0.35 o
  -2   9   3        158.96        148.60         4.12 o
  -1   9   3          5.55          4.86         0.84 o
   0   9   3         77.79         84.00         5.24 o
   1   9   3          0.94          1.71         0.90 o
   2   9   3         17.88         18.59         2.48 o
   3   9   3         26.31         28.70         2.09 o
   4   9   3        113.66        118.04         4.12 o
   5   9   3          8.01          7.70         0.86 o
   0  10   3          0.19         -0.19         0.40 o
   1  10   3         34.69         33.73         2.97 o
   2  10   3         28.12         29.02         2.84 o
   3  10   3          6.41          9.12         1.49 o
  -4  -9   4          9.07          8.82         1.16 o
  -3  -9   4         74.36         80.51         4.11 o
  -2  -9   4         10.17         13.71         1.76 o
  -1  -9   4         56.97         57.74         3.48 o
   0  -9   4         49.86         51.25         3.26 o
   1  -9   4         56.82         57.80         3.20 o
  -5  -8   4          2.61          2.43         0.67 o
  -4  -8   4         40.31         39.05         3.21 o
  -3  -8   4          1.99          1.38         0.64 o
  -2  -8   4        114.53        131.13         6.63 o
  -1  -8   4         68.77         71.54         3.36 o
   0  -8   4        129.13        127.35         4.52 o
   1  -8   4          5.77          6.09         1.40 o
   2  -8   4         80.56         78.93         4.55 o
  -5  -7   4        113.60        114.54         4.08 o
  -4  -7   4         60.57         60.52         4.54 o
  -3  -7   4         10.73          9.31         1.86 o
  -2  -7   4          0.11         -0.12         0.63 o
  -1  -7   4         57.21         62.94         3.78 o
   0  -7   4          0.42          0.70         0.87 o
   1  -7   4        111.55        115.14         6.60 o
   2  -7   4         36.66         42.11         3.72 o
   3  -7   4         97.15        109.88         3.92 o
   4  -7   4          5.90          3.47         0.70 o
  -6  -6   4          7.90          6.85         0.88 o
  -5  -6   4         86.83         76.48         5.96 o
  -4  -6   4          0.59          1.00         0.75 o
  -3  -6   4         11.80          9.73         1.87 o
  -2  -6   4          0.97          2.73         1.10 o
  -1  -6   4        168.39        171.02         5.57 o
   0  -6   4         31.70         33.19         3.43 o
   1  -6   4         31.06         29.54         3.28 o
   2  -6   4         12.19         13.59         2.21 o
   3  -6   4         46.70         46.47         3.96 o
   4  -6   4          0.59          0.47         0.43 o
  -7  -5   4          0.19          1.04         0.41 o
  -6  -5   4          0.51          0.80         0.42 o
  -5  -5   4         29.76         29.85         2.36 o
  -4  -5   4          2.63          2.74         0.98 o
  -3  -5   4         10.05          7.56         1.12 o
  -2  -5   4         19.80         19.20         1.72 o
  -1  -5   4          2.64          2.79         0.65 o
   0  -5   4          4.20          2.98         0.80 o
   1  -5   4         13.12         11.99         1.13 o
   2  -5   4          2.06          1.18         0.24 o
   3  -5   4         38.85         36.31         4.48 o
   4  -5   4          9.71          9.53         1.20 o
   5  -5   4          8.82          7.71         1.24 o
  -7  -4   4         15.08         12.27         1.66 o
  -6  -4   4          0.14          0.04         0.40 o
  -5  -4   4        143.50        120.27         7.25 o
  -4  -4   4         36.02         28.43         2.18 o
  -3  -4   4         22.66         19.81         2.40 o
  -2  -4   4          1.64          0.38         0.29 o
  -1  -4   4       1082.18       1186.49        22.59 o
   0  -4   4        385.58        394.82        11.21 o
   1  -4   4         94.18         95.33         3.64 o
   2  -4   4          5.62          3.69         1.07 o
   3  -4   4        444.98        489.32        13.40 o
   4  -4   4         65.97         64.02         4.64 o
   5  -4   4          1.59          1.91         0.59 o
   6  -4   4         62.95         68.78         3.77 o
  -7  -3   4          0.55          0.10         0.32 o
  -6  -3   4         13.87         12.56         2.25 o
  -5  -3   4        124.80        117.72         7.13 o
  -4  -3   4        247.48        257.70         9.23 o
  -3  -3   4          0.01          0.44         0.29 o
  -2  -3   4        573.07        590.50        27.45 o
  -1  -3   4        387.75        338.22        26.62 o
   0  -3   4        150.74        159.13         5.30 o
   1  -3   4        418.67        426.83        10.40 o
   2  -3   4         34.51         44.12         3.82 o
   3  -3   4          2.26          2.09         0.87 o
   4  -3   4          3.83          1.64         0.77 o
   5  -3   4          4.29          2.97         1.02 o
   6  -3   4          6.15          6.75         1.38 o
  -7  -2   4          5.80          6.10         1.29 o
  -6  -2   4         30.39         29.88         2.91 o
  -5  -2   4        129.50        121.70         7.21 o
  -4  -2   4          0.08          0.36         0.28 o
  -3  -2   4          4.92          5.56         0.76 o
  -2  -2   4        109.96        139.85         2.92 o
  -1  -2   4        906.81        969.64        11.33 o
   0  -2   4       1025.80        943.62        16.21 o
   1  -2   4        601.22        642.66        34.17 o
   2  -2   4        218.71        262.38        17.18 o
   3  -2   4         13.39         19.02         2.41 o
   4  -2   4         65.72         71.81         3.37 o
   5  -2   4        214.88        180.62         8.14 o
   6  -2   4         56.76         51.67         4.05 o
   7  -2   4          2.96          4.49         0.92 o
  -7  -1   4          6.04          6.18         1.27 o
  -6  -1   4         48.19         48.59         5.05 o
  -5  -1   4         18.62         21.18         2.01 o
  -4  -1   4          1.02          0.79         0.50 o
  -3  -1   4        279.41        322.19         6.57 o
  -2  -1   4          3.05          3.69         0.38 o
  -1  -1   4        744.94        757.58        62.66 o
   0  -1   4       1685.26       1500.79        84.25 o
   1  -1   4          0.26          0.55         0.31 o
   2  -1   4        388.86        418.24         6.53 o
   3  -1   4        713.95        719.87        15.34 o
   4  -1   4        211.29        206.57         8.23 o
   5  -1   4         32.41         29.13         1.79 o
   6  -1   4        322.35        297.66        10.42 o
   7  -1   4          9.78          7.12         1.29 o
  -7   0   4          0.05          0.32         0.31 o
  -6   0   4         23.77         22.17         2.70 o
  -5   0   4         86.85         89.16         5.90 o
  -4   0   4          0.01         -0.08         0.38 o
  -3   0   4          5.60          3.61         0.57 o
  -2   0   4        803.22        864.93        11.50 o
  -1   0   4         11.43          8.74         0.50 o
   0   0   4          1.90          2.72         0.25 o
   1   0   4        485.63        546.71         9.55 o
   2   0   4          0.25          0.21         0.29 o
   3   0   4         41.33         28.27         1.26 o
   4   0   4        347.11        334.79        29.91 o
   5   0   4          0.13          0.09         0.28 o
   6   0   4        108.80         97.92         4.51 o
   7   0   4          0.95          0.87         0.43 o
  -7   1   4          0.66          0.76         0.56 o
  -6   1   4         18.95         20.60         2.50 o
  -5   1   4         37.21         36.64         2.04 o
  -4   1   4        858.86        856.48        18.49 o
  -3   1   4        660.78        725.61        15.27 o
  -2   1   4         63.12         68.45         2.03 o
  -1   1   4        306.29        262.72         5.16 o
   0   1   4       1089.31       1022.74        25.07 o
   1   1   4       2942.13       2484.99        32.66 o
   2   1   4        990.94       1086.39        20.54 o
   3   1   4        500.17        509.76        15.78 o
   4   1   4         10.04          7.98         1.31 o
   5   1   4          5.03          5.40         0.89 o
   6   1   4          0.59         -0.32         0.41 o
   7   1   4          0.18          0.44         0.47 o
  -7   2   4         49.16         57.58         3.52 o
  -6   2   4          2.72          2.80         0.96 o
  -5   2   4        580.95        570.07         8.82 o
  -4   2   4        225.82        229.52         8.82 o
  -3   2   4        285.98        314.75        20.56 o
  -2   2   4        163.71        182.09         3.81 o
  -1   2   4        262.18        283.60         4.33 o
   0   2   4       1075.62       1141.63        37.92 o
   1   2   4       3447.00       3254.22        41.52 o
   2   2   4         16.39         10.05         0.76 o
   3   2   4        326.62        354.19         8.83 o
   4   2   4         57.30         56.89         3.70 o
   5   2   4          0.00         -0.17         0.32 o
   6   2   4          6.97         10.51         1.34 o
   7   2   4          3.55          4.43         1.15 o
  -6   3   4          7.11          7.86         1.04 o
  -5   3   4        341.57        333.63         7.84 o
  -4   3   4        204.04        211.03         6.09 o
  -3   3   4        358.04        338.38        10.65 o
  -2   3   4          0.01          0.13         0.17 o
  -1   3   4          4.01          4.94         0.41 o
   0   3   4        355.02        353.30         4.78 o
   1   3   4       1827.43       1855.30        37.24 o
   2   3   4        569.75        610.99        22.03 o
   3   3   4        110.14        117.48         4.86 o
   4   3   4         87.28         86.80         4.76 o
   5   3   4         22.67         23.14         1.55 o
   6   3   4        179.48        189.24         4.82 o
   7   3   4          0.98          2.13         0.86 o
  -6   4   4          7.38         11.06         1.62 o
  -5   4   4        176.60        174.87         5.41 o
  -4   4   4          0.89          0.90         0.41 o
  -3   4   4         56.83         52.57         2.83 o
  -2   4   4         61.80         68.77         5.10 o
  -1   4   4         83.50         93.77         4.59 o
   0   4   4        299.59        331.33         6.12 o
   1   4   4       2239.41       2454.89        19.40 o
   2   4   4        161.25        150.78         9.24 o
   3   4   4        273.71        280.13         8.42 o
   4   4   4         14.33         10.44         1.69 o
   5   4   4         55.38         61.34         5.91 o
   6   4   4        434.02        456.50        15.01 o
   7   4   4        209.82        240.92         8.11 o
  -6   5   4          5.69          6.23         1.05 o
  -5   5   4         80.66         87.99         4.99 o
  -4   5   4         39.52         41.26         2.12 o
  -3   5   4         18.82         19.71         2.20 o
  -2   5   4        241.81        273.97        23.50 o
  -1   5   4         68.89         80.86         4.77 o
   0   5   4        603.81        628.94        22.79 o
   1   5   4        647.89        676.28        17.53 o
   2   5   4        463.04        527.48        11.90 o
   3   5   4         34.87         36.67         3.08 o
   4   5   4         12.36         12.41         1.44 o
   5   5   4        557.86        500.84        11.28 o
   6   5   4         26.72         28.05         2.32 o
   7   5   4         18.31         19.46         2.34 o
  -5   6   4         12.85         17.33         1.95 o
  -4   6   4         38.20         39.79         2.58 o
  -3   6   4          0.82          1.13         0.93 o
  -2   6   4        415.93        368.43         6.89 o
  -1   6   4          0.33          0.20         0.47 o
   0   6   4          8.16         10.23         1.77 o
   1   6   4          1.58          1.54         0.53 o
   2   6   4          6.29          5.76         1.39 o
   3   6   4         29.41         27.28         2.76 o
   4   6   4         54.91         46.15         4.02 o
   5   6   4        142.56        148.67         7.57 o
   6   6   4         26.94         25.30         2.04 o
   7   6   4         42.61         44.95         3.34 o
  -4   7   4         17.02         19.43         1.56 o
  -3   7   4         11.48          7.50         1.34 o
  -2   7   4         21.23         19.20         1.49 o
  -1   7   4         54.23         45.77         2.31 o
   0   7   4         20.90         19.98         1.89 o
   1   7   4         52.01         57.89         4.65 o
   2   7   4          8.43          6.17         1.51 o
   3   7   4         47.25         48.95         4.06 o
   4   7   4         84.54         85.63         5.57 o
   5   7   4          0.05          0.29         0.64 o
   6   7   4          2.66          3.25         0.68 o
   7   7   4         69.42         72.10         3.76 o
  -3   8   4         40.19         44.90         2.32 o
  -2   8   4         31.11         32.01         1.84 o
  -1   8   4          5.92          5.10         0.97 o
   0   8   4         46.92         43.02         2.30 o
   1   8   4          3.05          2.94         1.04 o
   2   8   4          2.48          2.11         0.91 o
   3   8   4         27.98         29.81         2.34 o
   4   8   4         32.20         31.19         2.36 o
   5   8   4        120.01        115.48         4.29 o
   6   8   4          0.48         -0.20         0.48 o
  -2   9   4          0.29          1.25         0.67 o
  -1   9   4        131.26        128.62         4.29 o
   0   9   4          5.67          4.07         1.88 o
   1   9   4         80.78         76.94         3.76 o
   2   9   4        185.43        195.53         8.91 o
   3   9   4         89.27         88.60         5.71 o
   4   9   4        149.74        157.31         4.77 o
   5   9   4          8.54          7.24         0.86 o
   0  10   4         31.16         34.22         2.59 o
   1  10   4        138.56        143.29         6.32 o
   2  10   4         95.45        102.06         5.43 o
   3  10   4         49.46         49.85         3.58 o
  -3  -9   5         31.70         34.02         2.40 o
  -2  -9   5         14.23         13.70         1.64 o
  -1  -9   5         28.85         30.94         2.35 o
  -4  -8   5          6.47          5.98         0.98 o
  -3  -8   5         49.58         52.16         3.88 o
  -2  -8   5         50.30         52.04         3.99 o
  -1  -8   5         22.50         21.00         2.50 o
   0  -8   5         31.43         33.56         2.20 o
   1  -8   5          0.26          0.24         0.29 o
   2  -8   5         55.47         65.13         3.86 o
  -5  -7   5         82.15         80.19         3.21 o
  -4  -7   5         24.87         22.74         2.65 o
  -3  -7   5          0.65          4.95         1.30 o
  -2  -7   5         34.73         33.60         3.51 o
  -1  -7   5         51.20         49.50         4.18 o
   0  -7   5         20.52         22.55         1.99 o
   1  -7   5        182.51        196.34         6.86 o
   2  -7   5         53.22         54.88         2.80 o
   3  -7   5         63.24         71.00         2.99 o
  -6  -6   5          7.49          7.18         1.28 o
  -5  -6   5         13.27         10.51         1.29 o
  -4  -6   5         20.30         17.26         2.46 o
  -3  -6   5          1.48          2.45         0.96 o
  -2  -6   5         13.63         15.18         2.34 o
  -1  -6   5         87.53         86.53        10.60 o
   0  -6   5         37.92         37.34         2.66 o
   1  -6   5          9.33          5.86         1.10 o
   2  -6   5         13.99         14.40         2.34 o
   3  -6   5         31.64         26.51         2.89 o
   4  -6   5         27.40         28.50         1.84 o
  -6  -5   5          1.55         -0.12         0.22 o
  -5  -5   5        128.90        108.58        12.22 o
  -4  -5   5        102.08         79.74         5.38 o
  -3  -5   5         52.64         48.80         6.60 o
  -2  -5   5         90.60         88.65         3.81 o
  -1  -5   5         28.14         25.96         2.95 o
   0  -5   5         37.56         33.57         4.70 o
   1  -5   5        117.83        111.88         4.55 o
   2  -5   5        105.81        100.02         5.27 o
   3  -5   5         40.79         37.53         5.60 o
   4  -5   5          5.45          3.23         0.67 o
   5  -5   5          0.50         -0.14         0.56 o
  -7  -4   5         10.62         16.24         1.79 o
  -6  -4   5          1.21          0.95         0.48 o
  -5  -4   5          7.86          5.03         1.54 o
  -4  -4   5        310.59        306.07        12.23 o
  -3  -4   5         63.85         57.91         3.06 o
  -2  -4   5          2.58          0.61         0.81 o
  -1  -4   5        942.61        952.10        99.27 o
   0  -4   5        740.03        681.34        15.58 o
   1  -4   5        614.93        680.43        29.00 o
   2  -4   5          5.44          5.98         1.34 o
   3  -4   5          3.71          6.48         1.36 o
   4  -4   5          0.66          0.08         0.38 o
   5  -4   5          0.31          0.04         0.45 o
   6  -4   5         12.97         10.87         1.37 o
  -7  -3   5          0.63         -0.16         0.52 o
  -6  -3   5          0.42          0.11         0.47 o
  -5  -3   5          0.04         -0.41         0.78 o
  -4  -3   5         62.85         63.55         4.61 o
  -3  -3   5          3.82          3.30         1.00 o
  -2  -3   5        456.18        498.57        12.69 o
  -1  -3   5       1517.66       1573.48        61.29 o
   0  -3   5         96.84        121.33         5.37 o
   1  -3   5        382.97        418.93        11.06 o
   2  -3   5        323.22        368.26        20.05 o
   3  -3   5        206.52        222.07         9.54 o
   4  -3   5         13.08         11.75         1.37 o
   5  -3   5         34.46         33.16         3.29 o
   6  -3   5          0.56          0.42         0.37 o
  -7  -2   5          0.09          0.66         0.55 o
  -6  -2   5         13.88          8.80         1.28 o
  -5  -2   5         21.89         17.05         1.82 o
  -4  -2   5          5.59          3.54         0.99 o
  -3  -2   5         62.81         55.40         2.58 o
  -2  -2   5        508.95        535.85         6.12 o
  -1  -2   5        496.91        508.61        49.37 o
   0  -2   5          1.50          1.81         0.61 o
   1  -2   5        197.44        205.56        29.40 o
   2  -2   5        658.74        733.01        14.77 o
   3  -2   5          0.02          0.21         0.32 o
   4  -2   5         40.55         42.14         3.80 o
   5  -2   5         84.21         80.79         5.19 o
   6  -2   5          8.00          5.28         1.33 o
   7  -2   5          9.27         11.98         1.46 o
  -7  -1   5         20.73         21.62         2.31 o
  -6  -1   5        134.80        137.18         4.98 o
  -5  -1   5          1.51          4.84         1.02 o
  -4  -1   5          0.03          0.34         0.71 o
  -3  -1   5          5.87          6.32         0.84 o
  -2  -1   5         77.14         96.66         2.31 o
  -1  -1   5        561.94        462.98         9.34 o
   0  -1   5       1122.73       1270.50        40.73 o
   1  -1   5       2642.00       2591.70        36.13 o
   2  -1   5        432.19        499.23        11.84 o
   3  -1   5        117.08        116.89         5.52 o
   4  -1   5          3.39          2.70         0.95 o
   5  -1   5          0.32          0.83         0.52 o
   6  -1   5          1.14          0.73         0.28 o
   7  -1   5         37.93         44.84         3.16 o
  -7   0   5         17.53         20.71         1.56 o
  -6   0   5          0.00          0.00         0.33 o
  -5   0   5        114.52        130.79         5.24 o
  -4   0   5         10.03          8.19         1.77 o
  -3   0   5         31.05         41.10         2.05 o
  -2   0   5        203.75        206.66         4.28 o
  -1   0   5        885.97        902.54        10.23 o
   0   0   5        599.87        568.49         6.95 o
   1   0   5        188.83        202.29         2.69 o
   2   0   5         22.58         14.14         1.52 o
   3   0   5        509.71        481.33        11.70 o
   4   0   5        218.40        227.14         7.81 o
   5   0   5        135.20        123.35         4.65 o
   6   0   5         76.79         76.56         3.64 o
   7   0   5          0.00         -0.10         0.73 o
  -7   1   5          1.71          3.27         0.57 o
  -6   1   5         41.19         40.82         3.48 o
  -5   1   5        193.85        183.05         4.75 o
  -4   1   5        185.27        197.62        11.90 o
  -3   1   5          5.31          5.30         0.80 o
  -2   1   5         18.14         17.14         0.82 o
  -1   1   5        238.49        253.87         6.48 o
   0   1   5        344.47        322.72        11.56 o
   1   1   5        697.72        686.01        12.24 o
   2   1   5        469.75        493.39        10.08 o
   3   1   5         34.89         42.72         3.97 o
   4   1   5          0.07          1.11         0.67 o
   5   1   5        158.72        160.08         5.27 o
   6   1   5          4.54          5.49         0.96 o
   7   1   5          8.35          7.93         0.99 o
  -7   2   5         14.06         19.23         1.94 o
  -6   2   5         19.58         17.96         2.41 o
  -5   2   5         50.99         50.55         3.07 o
  -4   2   5        193.38        178.67        10.23 o
  -3   2   5        256.01        245.68         7.25 o
  -2   2   5         41.08         47.05         1.49 o
  -1   2   5        558.55        525.64         7.11 o
   0   2   5         62.05         68.24         3.13 o
   1   2   5        591.79        477.62         9.42 o
   2   2   5        187.22        210.94         4.04 o
   3   2   5        194.15        198.28         6.50 o
   4   2   5          2.85          3.39         1.00 o
   5   2   5          0.79          1.19         0.43 o
   6   2   5         17.27         15.27         1.63 o
   7   2   5          0.00          0.25         0.25 o
  -6   3   5         30.52         26.40         2.74 o
  -5   3   5          5.61          5.97         0.80 o
  -4   3   5        291.37        276.15         7.06 o
  -3   3   5        306.59        342.36        10.94 o
  -2   3   5        555.81        565.26         9.24 o
  -1   3   5         25.53         28.75         1.33 o
   0   3   5        139.36        152.04         3.58 o
   1   3   5        462.56        463.35         8.93 o
   2   3   5        371.49        392.11         8.92 o
   3   3   5        310.31        323.63         8.67 o
   4   3   5        169.14        152.76         6.41 o
   5   3   5         48.59         44.49         2.90 o
   6   3   5         88.14         86.71         3.20 o
   7   3   5          1.54          2.11         0.58 o
  -6   4   5         13.50         13.57         1.18 o
  -5   4   5         22.87         22.73         1.91 o
  -4   4   5        128.91        117.78         4.29 o
  -3   4   5          4.53          4.05         0.63 o
  -2   4   5         38.24         39.44         3.52 o
  -1   4   5          0.07          0.77         0.34 o
   0   4   5        141.77        149.37         9.05 o
   1   4   5       1383.80       1384.26        14.77 o
   2   4   5       3006.48       3554.61       142.94 o
   3   4   5         38.80         32.67         2.68 o
   4   4   5        149.36        163.89         7.10 o
   5   4   5         91.65         86.01         3.97 o
   6   4   5        158.14        154.19         5.47 o
   7   4   5         92.83         99.29         5.28 o
  -5   5   5        169.92        174.03         6.90 o
  -4   5   5          2.34          2.44         0.56 o
  -3   5   5         16.89         16.10         1.63 o
  -2   5   5         13.20         16.80         1.30 o
  -1   5   5        105.66        109.15         5.62 o
   0   5   5        109.50        119.08         5.96 o
   1   5   5        724.95        792.24        11.32 o
   2   5   5         48.06         66.02         5.53 o
   3   5   5          0.30         -0.08         0.30 o
   4   5   5         39.05         45.97         3.84 o
   5   5   5        276.97        286.79        16.42 o
   6   5   5        134.15        137.43         5.08 o
   7   5   5         33.32         36.98         3.22 o
  -5   6   5          1.12          5.06         1.37 o
  -4   6   5        123.68        118.70         4.26 o
  -3   6   5         44.55         39.58         2.67 o
  -2   6   5         18.12         13.19         1.51 o
  -1   6   5         11.00          7.77         0.89 o
   0   6   5        130.59        130.67         6.43 o
   1   6   5        324.95        356.80        33.20 o
   2   6   5        328.72        373.24        11.94 o
   3   6   5         39.38         39.69         3.71 o
   4   6   5         58.24         46.77         4.04 o
   5   6   5         39.50         33.58         2.55 o
   6   6   5         24.25         26.82         2.12 o
   7   6   5         37.78         39.36         3.10 o
  -4   7   5          1.16          4.27         1.72 o
  -3   7   5         18.83         18.40         1.71 o
  -2   7   5         23.04         23.28         1.63 o
  -1   7   5         21.87         17.61         1.62 o
   0   7   5         28.21         24.19         2.10 o
   1   7   5        119.23        119.50         6.78 o
   2   7   5         33.54         31.63         3.38 o
   3   7   5          0.99          0.80         0.44 o
   4   7   5         22.69         28.16         3.14 o
   5   7   5         69.63         65.89         4.82 o
   6   7   5         31.30         29.30         2.06 o
   7   7   5         62.43         72.63         3.73 o
  -3   8   5          1.29          1.10         0.83 o
  -2   8   5         22.09         16.75         1.61 o
  -1   8   5         36.63         31.17         2.36 o
   0   8   5         64.15         63.60         2.82 o
   1   8   5         24.98         24.10         2.17 o
   2   8   5          8.81          8.92         1.36 o
   3   8   5          0.72          0.87         0.70 o
   4   8   5          2.81          2.83         0.63 o
   5   8   5         23.60         22.78         1.88 o
   6   8   5         38.43         38.15         2.04 o
  -2   9   5          0.02          0.23         0.52 o
  -1   9   5         33.85         34.31         2.17 o
   0   9   5          0.49          0.57         0.38 o
   1   9   5          4.37          1.81         1.33 o
   2   9   5         43.69         43.45         4.12 o
   3   9   5        130.66        149.69         7.54 o
   4   9   5         35.46         42.13         2.39 o
   5   9   5          2.16          1.59         0.40 o
   0  10   5         19.65         17.25         1.82 o
   1  10   5          4.85          7.09         1.34 o
   2  10   5         34.40         38.21         3.28 o
   3  10   5          4.30          3.29         0.83 o
  -4  -8   6          0.08          0.19         0.21 o
  -3  -8   6         25.43         28.95         2.69 o
  -2  -8   6          0.51          0.78         0.66 o
  -1  -8   6          5.37          7.88         1.52 o
   0  -8   6         87.53         93.93         4.06 o
   1  -8   6          0.34          0.81         0.33 o
   2  -8   6         48.38         57.63         3.28 o
  -5  -7   6         11.81         16.31         1.31 o
  -4  -7   6          7.94          6.11         1.31 o
  -3  -7   6         20.09         18.34         2.49 o
  -2  -7   6         12.16         11.92         2.03 o
  -1  -7   6         15.74         13.61         2.18 o
   0  -7   6         12.22         14.18         2.17 o
   1  -7   6         21.26         23.44         1.92 o
   2  -7   6         34.17         38.66         2.25 o
   3  -7   6          0.25          0.07         0.28 o
  -6  -6   6          3.35          2.68         0.71 o
  -5  -6   6          0.69          0.85         0.29 o
  -4  -6   6          1.13          1.01         0.56 o
  -3  -6   6          7.09          5.71         1.42 o
  -2  -6   6          1.30          2.09         0.95 o
  -1  -6   6        401.45        386.78        12.55 o
   0  -6   6         30.81         34.43         2.56 o
   1  -6   6        103.38         98.51         4.41 o
   2  -6   6          6.72          5.81         1.46 o
   3  -6   6          6.85          6.51         1.44 o
   4  -6   6         13.84         16.84         1.35 o
  -6  -5   6         21.40         16.99         1.47 o
  -5  -5   6        218.85        197.74         9.17 o
  -4  -5   6         81.01         62.11         3.35 o
  -3  -5   6          0.52          0.12         0.34 o
  -2  -5   6         13.43         13.87         1.54 o
  -1  -5   6        273.77        307.10         7.63 o
   0  -5   6         15.61         19.70         4.75 o
   1  -5   6        388.94        383.76        21.75 o
   2  -5   6        276.32        273.84         8.23 o
   3  -5   6         38.80         38.18         2.64 o
   4  -5   6         12.52          9.67         1.23 o
   5  -5   6         34.97         36.04         1.76 o
  -7  -4   6          6.10          6.17         1.00 o
  -6  -4   6         17.35         14.59         2.26 o
  -5  -4   6          0.20         -0.04         0.53 o
  -4  -4   6         62.76         60.66         4.75 o
  -3  -4   6         13.96         12.19         1.40 o
  -2  -4   6          0.07          1.62         0.71 o
  -1  -4   6        346.88        311.86        24.88 o
   0  -4   6          2.17          1.27         0.65 o
   1  -4   6         32.69         40.15         2.63 o
   2  -4   6        109.37        110.21         6.53 o
   3  -4   6        134.13        143.31         7.56 o
   4  -4   6          0.89          1.14         0.48 o
   5  -4   6         16.38         17.57         1.53 o
   6  -4   6          3.91          1.93         0.49 o
  -7  -3   6          4.41          5.10         1.02 o
  -6  -3   6         12.24          7.22         1.71 o
  -5  -3   6        250.99        189.10         9.40 o
  -4  -3   6        107.77         92.07         4.19 o
  -3  -3   6          3.77          2.37         0.90 o
  -2  -3   6        299.02        262.91         6.51 o
  -1  -3   6       2817.98       2174.45        82.18 o
   0  -3   6        194.37        182.96         6.97 o
   1  -3   6         16.80         19.58         2.42 o
   2  -3   6        496.98        497.98        13.26 o
   3  -3   6         16.20         18.33         1.73 o
   4  -3   6         15.70         13.57         1.52 o
   5  -3   6        244.67        248.28         9.25 o
   6  -3   6         21.39         19.72         2.20 o
  -7  -2   6          0.13          1.01         0.52 o
  -6  -2   6          1.26          0.12         0.44 o
  -5  -2   6         10.44         12.55         1.87 o
  -4  -2   6        120.44        121.78         6.08 o
  -3  -2   6         15.37         15.49         1.44 o
  -2  -2   6         14.81         12.52         0.81 o
  -1  -2   6         82.00         77.10         9.04 o
   0  -2   6        332.75        405.90        10.32 o
   1  -2   6        505.45        553.66        10.23 o
   2  -2   6        195.85        219.56        21.88 o
   3  -2   6         24.19         17.54         2.33 o
   4  -2   6         21.22         21.48         1.91 o
   5  -2   6          3.21          3.70         1.14 o
   6  -2   6         14.85         10.97         1.74 o
   7  -2   6          0.29         -0.04         0.24 o
  -7  -1   6          0.10          0.32         0.32 o
  -6  -1   6          7.48          8.10         1.50 o
  -5  -1   6         74.52         81.98         5.28 o
  -4  -1   6         80.51         72.14         5.18 o
  -3  -1   6        191.34        182.74         5.01 o
  -2  -1   6         13.79         16.26         1.38 o
  -1  -1   6        199.94        197.12         8.83 o
   0  -1   6         17.68         14.79         4.16 o
   1  -1   6        110.44        153.23         3.84 o
   2  -1   6        147.31        151.52         6.09 o
   3  -1   6        397.57        343.85        10.37 o
   4  -1   6         60.83         58.90         4.43 o
   5  -1   6          1.90          1.78         0.80 o
   6  -1   6         13.54         13.72         1.48 o
   7  -1   6          2.32          2.61         0.75 o
  -7   0   6          7.80          7.24         0.88 o
  -6   0   6         64.18         59.06         3.26 o
  -5   0   6        258.29        265.27         7.75 o
  -4   0   6          4.47          8.25         1.75 o
  -3   0   6          0.79          0.44         0.35 o
  -2   0   6        518.04        494.86        19.08 o
  -1   0   6        228.81        240.43         6.58 o
   0   0   6         54.98         70.06         2.10 o
   1   0   6        466.37        389.32         8.15 o
   2   0   6        177.17        157.19         5.60 o
   3   0   6         23.20         23.22         2.33 o
   4   0   6        270.82        237.17         8.32 o
   5   0   6          7.28          5.17         0.93 o
   6   0   6        151.67        150.57         7.47 o
   7   0   6          5.60          6.14         0.78 o
  -7   1   6          0.00         -0.29         0.52 o
  -6   1   6          5.64          5.42         1.25 o
  -5   1   6        131.15        124.72         3.91 o
  -4   1   6          1.59          3.13         0.61 o
  -3   1   6         74.54         80.96         5.02 o
  -2   1   6         41.34         39.98         1.93 o
  -1   1   6          0.07          0.92         0.29 o
   0   1   6          0.03          0.62         0.26 o
   1   1   6         28.02         23.45         1.96 o
   2   1   6        394.28        393.64         9.39 o
   3   1   6         34.46         48.21         2.18 o
   4   1   6         23.70         30.95         2.86 o
   5   1   6        141.22        139.54         4.97 o
   6   1   6         40.96         41.28         2.67 o
   7   1   6          3.01          3.41         0.67 o
  -7   2   6          1.07          1.83         0.61 o
  -6   2   6          4.47          6.51         1.48 o
  -5   2   6        463.44        414.69        17.51 o
  -4   2   6         76.53         72.10         3.62 o
  -3   2   6         66.95         69.15         3.15 o
  -2   2   6          3.11          5.58         0.54 o
  -1   2   6       2287.91       2391.58        19.00 o
   0   2   6        312.41        296.73         7.60 o
   1   2   6       1107.08       1036.73        17.12 o
   2   2   6       2871.55       2263.30        31.45 o
   3   2   6        155.89        165.72         6.08 o
   4   2   6        124.99        115.29         5.49 o
   5   2   6        571.05        561.59        10.63 o
   6   2   6        448.88        461.41         9.71 o
   7   2   6         42.38         42.90         3.52 o
  -6   3   6         12.62         15.70         2.05 o
  -5   3   6        210.66        199.07         7.61 o
  -4   3   6         13.00          9.88         1.07 o
  -3   3   6         19.36         21.88         2.21 o
  -2   3   6        131.11        157.90         3.79 o
  -1   3   6        338.94        398.31        10.00 o
   0   3   6          3.74          4.57         0.38 o
   1   3   6        838.19        825.59        31.74 o
   2   3   6        723.07        836.61        31.11 o
   3   3   6        109.35        115.54         5.15 o
   4   3   6         67.43         69.23         4.46 o
   5   3   6        215.21        205.49        13.65 o
   6   3   6         67.96         71.83         3.51 o
   7   3   6          1.46          1.47         0.67 o
  -6   4   6          0.59          0.56         0.42 o
  -5   4   6         41.22         43.96         2.54 o
  -4   4   6          3.63          2.55         0.47 o
  -3   4   6        277.54        251.07         7.06 o
  -2   4   6         79.39         86.78         4.22 o
  -1   4   6         90.19         82.07         3.53 o
   0   4   6         69.37         61.08         2.58 o
   1   4   6        167.46        201.84        11.82 o
   2   4   6          0.46          2.07         0.63 o
   3   4   6        521.96        492.02        12.02 o
   4   4   6        101.75         88.92         5.18 o
   5   4   6         91.16        104.39        10.55 o
   6   4   6        102.25         97.50         4.29 o
   7   4   6          2.68          2.40         0.87 o
  -5   5   6        118.72        118.98         5.51 o
  -4   5   6         24.68         28.91         2.21 o
  -3   5   6          0.05          0.70         0.35 o
  -2   5   6         51.54         50.42         2.84 o
  -1   5   6         90.57         93.10         5.35 o
   0   5   6        218.37        198.59         6.20 o
   1   5   6        683.06        718.38        31.69 o
   2   5   6        169.83        174.12         5.93 o
   3   5   6         11.62          9.46         1.50 o
   4   5   6          7.99          9.79         1.75 o
   5   5   6         64.45         61.13         3.40 o
   6   5   6         59.01         57.85         3.24 o
   7   5   6          5.12          8.24         1.44 o
  -5   6   6          0.59          5.99         1.40 o
  -4   6   6         20.68         18.88         1.70 o
  -3   6   6          2.59          2.63         0.72 o
  -2   6   6          5.48          3.68         0.64 o
  -1   6   6        178.91        166.28         4.37 o
   0   6   6          0.64          0.62         0.43 o
   1   6   6         69.92         79.93         5.08 o
   2   6   6        187.08        212.97         8.87 o
   3   6   6          1.89          1.51         0.97 o
   4   6   6          0.47          0.67         0.62 o
   5   6   6        104.01         97.80         5.15 o
   6   6   6          0.24          0.14         0.29 o
   7   6   6         16.12         17.19         1.86 o
  -4   7   6         20.39         21.94         2.65 o
  -3   7   6         30.31         31.68         2.29 o
  -2   7   6         26.81         22.60         1.64 o
  -1   7   6         59.91         54.75         2.57 o
   0   7   6         14.81         15.07         1.34 o
   1   7   6        495.47        445.77         9.98 o
   2   7   6         67.98         75.00         5.59 o
   3   7   6          0.94          1.55         0.85 o
   4   7   6         39.53         39.45         5.04 o
   5   7   6         10.36         10.31         1.33 o
   6   7   6          0.04          0.40         0.32 o
  -3   8   6         21.11         22.60         2.31 o
  -2   8   6         97.67         89.16         5.29 o
  -1   8   6         68.29         65.01         3.39 o
   0   8   6        138.48        132.94         4.82 o
   1   8   6         15.08         14.51         1.68 o
   2   8   6        265.05        268.60        11.04 o
   3   8   6         10.63         10.51         2.16 o
   4   8   6         67.24         70.01         3.43 o
   5   8   6         19.05         17.09         1.62 o
   6   8   6         61.47         63.45         2.67 o
  -2   9   6         25.33         23.69         2.20 o
  -1   9   6         23.35         22.47         2.36 o
   0   9   6          0.06          0.13         0.28 o
   1   9   6         72.45         72.64         5.28 o
   2   9   6          0.06         -0.64         1.08 o
   3   9   6          0.02         -0.90         0.90 o
   4   9   6          4.89          4.16         1.15 o
   5   9   6         12.12         12.87         1.14 o
   0  10   6          0.00         -0.66         0.66 o
   1  10   6         10.34          9.19         1.53 o
   2  10   6        151.74        172.05         7.07 o
   3  10   6          0.25          0.48         0.36 o
  -3  -8   7         56.72         53.27         3.34 o
  -2  -8   7         90.45         84.02         4.55 o
  -1  -8   7         29.82         28.18         2.62 o
   0  -8   7         31.72         33.37         1.88 o
   1  -8   7          0.88          0.71         0.35 o
  -5  -7   7          2.36          3.63         0.87 o
  -4  -7   7         11.79         11.39         1.23 o
  -3  -7   7         22.44         24.14         2.70 o
  -2  -7   7        121.25        133.96         6.75 o
  -1  -7   7         19.28         18.52         2.49 o
   0  -7   7          5.93          5.12         1.29 o
   1  -7   7          0.25          0.68         0.35 o
   2  -7   7         33.82         38.69         3.67 o
   3  -7   7          0.17          0.06         0.18 o
  -5  -6   7          3.80          5.22         1.31 o
  -4  -6   7         46.73         41.94         3.54 o
  -3  -6   7         33.99         32.95         3.36 o
  -2  -6   7         68.81         54.88         4.46 o
  -1  -6   7         98.85        101.01         6.08 o
   0  -6   7          2.20          3.55         0.84 o
   1  -6   7         14.99         12.87         1.55 o
   2  -6   7         17.24         14.13         2.19 o
   3  -6   7          2.08          0.90         0.52 o
   4  -6   7          1.43          1.00         0.36 o
  -6  -5   7          0.33         -0.05         0.24 o
  -5  -5   7          5.62          5.99         1.55 o
  -4  -5   7        140.42        133.48         4.90 o
  -3  -5   7         17.17         17.69         1.77 o
  -2  -5   7        674.15        643.81        11.75 o
  -1  -5   7         93.78         92.43         6.01 o
   0  -5   7         56.73         57.77         3.27 o
   1  -5   7         61.63         54.52         3.24 o
   2  -5   7          8.60          9.74         1.38 o
   3  -5   7          7.01          6.54         1.03 o
   4  -5   7         27.41         31.61         2.99 o
   5  -5   7          0.00          0.80         0.47 o
  -6  -4   7          0.71          1.02         0.70 o
  -5  -4   7          1.51          1.61         0.94 o
  -4  -4   7         12.18         13.72         2.22 o
  -3  -4   7          0.61          0.63         0.37 o
  -2  -4   7        180.93        193.43         8.99 o
  -1  -4   7        225.95        203.28         8.31 o
   0  -4   7         46.46         48.98         4.07 o
   1  -4   7        160.92        170.02         7.60 o
   2  -4   7          2.10          2.24         0.62 o
   3  -4   7         28.13         30.04         3.38 o
   4  -4   7          2.55          2.96         0.93 o
   5  -4   7         19.72         23.15         1.68 o
  -7  -3   7          4.53          7.06         1.12 o
  -6  -3   7          3.05          4.40         1.35 o
  -5  -3   7         46.11         38.10         4.10 o
  -4  -3   7         61.71         47.03         3.04 o
  -3  -3   7          9.96         10.04         1.80 o
  -2  -3   7        235.08        225.17        29.46 o
  -1  -3   7        229.16        189.25        11.75 o
   0  -3   7         23.17         14.64         2.03 o
   1  -3   7        292.38        350.23        11.19 o
   2  -3   7         45.49         48.68         3.81 o
   3  -3   7         47.60         49.10         2.97 o
   4  -3   7          0.37          0.59         0.38 o
   5  -3   7          1.09          1.49         0.93 o
   6  -3   7         23.44         23.38         1.52 o
  -7  -2   7         29.07         31.32         2.49 o
  -6  -2   7         16.12         13.61         1.54 o
  -5  -2   7         24.52         22.24         1.70 o
  -4  -2   7        205.76        189.66         9.67 o
  -3  -2   7         48.33         53.53         4.08 o
  -2  -2   7         28.67         19.51         1.56 o
  -1  -2   7         10.98         20.78         8.61 o
   0  -2   7        559.82        767.11        16.45 o
   1  -2   7        155.25        173.62         8.09 o
   2  -2   7        310.28        336.54        10.75 o
   3  -2   7         12.75         12.82         2.01 o
   4  -2   7         64.00         69.52         3.52 o
   5  -2   7        158.59        145.04         7.14 o
   6  -2   7          6.03          7.32         0.94 o
  -7  -1   7          0.02          0.71         0.40 o
  -6  -1   7         10.91          9.12         1.19 o
  -5  -1   7          0.47          0.55         0.58 o
  -4  -1   7        265.28        239.58         6.81 o
  -3  -1   7          0.50          1.62         0.45 o
  -2  -1   7        139.42        127.98         6.07 o
  -1  -1   7        209.83        255.20         5.52 o
   0  -1   7        242.93        232.26        25.45 o
   1  -1   7        749.51        898.72        38.12 o
   2  -1   7         77.74         85.77         4.45 o
   3  -1   7          7.12          9.54         1.66 o
   4  -1   7          3.20          3.65         1.17 o
   5  -1   7        175.28        166.18         8.07 o
   6  -1   7          0.13          0.55         0.42 o
   7  -1   7          4.23          6.15         1.07 o
  -7   0   7         30.45         36.00         3.06 o
  -6   0   7          2.87          1.87         0.56 o
  -5   0   7        217.82        207.87         6.88 o
  -4   0   7        147.46        149.19         5.43 o
  -3   0   7        186.31        188.66        21.90 o
  -2   0   7        982.11       1063.59        41.47 o
  -1   0   7         65.15         70.46         3.65 o
   0   0   7       3978.06       4172.28        92.13 o
   1   0   7        786.42        813.15        13.92 o
   2   0   7         28.71         28.94         2.40 o
   3   0   7        140.22        115.72         5.60 o
   4   0   7        130.98        125.61         6.13 o
   5   0   7        191.22        182.32         8.51 o
   6   0   7        200.17        200.89         8.62 o
   7   0   7          0.07          0.01         0.65 o
  -7   1   7          4.38          4.58         0.89 o
  -6   1   7         88.33         98.59         5.12 o
  -5   1   7         20.36         23.16         1.64 o
  -4   1   7          2.17          1.92         0.49 o
  -3   1   7         29.48         40.67         2.43 o
  -2   1   7         49.90         53.87         2.95 o
  -1   1   7        329.28        328.70        23.80 o
   0   1   7         80.39         86.93         3.55 o
   1   1   7        103.10         92.82         4.30 o
   2   1   7        584.61        625.70        13.40 o
   3   1   7        140.29        146.00         5.90 o
   4   1   7         72.12         64.83         4.33 o
   5   1   7         59.54         64.92         4.95 o
   6   1   7          1.41          1.14         0.64 o
   7   1   7          7.93          8.78         1.05 o
  -6   2   7         17.32         18.82         2.29 o
  -5   2   7          6.29          5.59         1.02 o
  -4   2   7          8.03          6.07         1.02 o
  -3   2   7        106.38        107.65         4.26 o
  -2   2   7          1.10          0.52         0.19 o
  -1   2   7         14.74         15.74         1.03 o
   0   2   7         61.35         44.39         6.07 o
   1   2   7        794.96        677.73        13.21 o
   2   2   7        722.23        601.82        12.20 o
   3   2   7         50.98         52.97         3.48 o
   4   2   7         95.99         86.81         5.14 o
   5   2   7        270.11        268.93         7.06 o
   6   2   7          1.78          2.63         1.12 o
   7   2   7          0.03          0.28         0.49 o
  -6   3   7          0.34          0.43         0.30 o
  -5   3   7          9.02          7.42         0.90 o
  -4   3   7         30.58         30.49         1.94 o
  -3   3   7        126.28        119.68         9.47 o
  -2   3   7        220.54        255.29         5.14 o
  -1   3   7          8.57          5.45         0.76 o
   0   3   7        165.82        173.12        11.00 o
   1   3   7        301.60        372.96         9.71 o
   2   3   7         10.75         12.59         1.10 o
   3   3   7         19.70         14.73         1.85 o
   4   3   7        178.18        136.46         6.43 o
   5   3   7        898.11        968.08        42.64 o
   6   3   7          0.91          0.48         0.62 o
   7   3   7         21.34         25.29         2.72 o
  -6   4   7         24.41         26.87         2.12 o
  -5   4   7          1.84          1.69         0.46 o
  -4   4   7         22.48         20.17         1.29 o
  -3   4   7        138.11        126.84         3.81 o
  -2   4   7         36.22         33.12         1.87 o
  -1   4   7          5.10          4.23         1.14 o
   0   4   7         47.05         50.21         3.55 o
   1   4   7        389.20        434.59        14.75 o
   2   4   7          1.07          2.65         0.53 o
   3   4   7        617.20        600.22        14.00 o
   4   4   7          1.52          2.44         0.86 o
   5   4   7         38.49         36.74         4.01 o
   6   4   7         14.98         16.04         1.72 o
   7   4   7         12.02         12.01         1.80 o
  -5   5   7          5.26          9.37         1.70 o
  -4   5   7         11.42          9.63         1.00 o
  -3   5   7         45.30         40.90         2.17 o
  -2   5   7        106.99         90.66         3.84 o
  -1   5   7          8.63          9.55         1.73 o
   0   5   7        164.45        159.01         7.09 o
   1   5   7        157.95        161.77         6.95 o
   2   5   7         15.56         15.75         2.00 o
   3   5   7         92.44         82.27         4.81 o
   4   5   7         24.38         22.33         2.68 o
   5   5   7          0.92          0.35         0.40 o
   6   5   7         20.14         22.48         3.33 o
   7   5   7         36.76         43.99         3.34 o
  -4   6   7         10.02         11.76         1.94 o
  -3   6   7         26.84         28.50         1.82 o
  -2   6   7        133.50        116.87         4.59 o
  -1   6   7          0.34          1.23         0.48 o
   0   6   7          0.34          0.82         0.32 o
   1   6   7         82.33         83.37         3.11 o
   2   6   7         95.04         97.94         6.04 o
   3   6   7          0.01         -0.49         0.70 o
   4   6   7        271.80        267.21         9.94 o
   5   6   7         70.47         70.52         3.62 o
   6   6   7          0.84          1.54         0.56 o
   7   6   7          1.66          2.04         0.70 o
  -4   7   7         30.78         36.82         2.77 o
  -3   7   7         14.56         16.81         2.50 o
  -2   7   7         47.51         47.44         2.37 o
  -1   7   7         12.99         12.03         1.50 o
   0   7   7          7.37          7.16         0.97 o
   1   7   7        202.62        166.20         5.90 o
   2   7   7        861.56        918.97        22.22 o
   3   7   7          2.78          3.07         1.09 o
   4   7   7         28.65         32.40         2.41 o
   5   7   7          6.48          5.29         0.94 o
   6   7   7          0.44          0.19         0.34 o
  -3   8   7         12.08         11.01         1.61 o
  -2   8   7        118.98        108.24         5.77 o
  -1   8   7          0.01          1.68         1.07 o
   0   8   7         24.68         29.37         1.89 o
   1   8   7        260.35        257.38        10.77 o
   2   8   7        155.80        166.43         8.61 o
   3   8   7          0.83          1.69         0.90 o
   4   8   7         13.34         13.08         2.18 o
   5   8   7         55.50         53.40         2.77 o
   6   8   7         72.39         77.99         2.84 o
  -2   9   7          7.03          5.47         1.08 o
  -1   9   7          1.06          1.23         0.69 o
   0   9   7         17.57         17.71         1.59 o
   1   9   7        115.66        107.79         6.39 o
   2   9   7          5.87          3.54         1.10 o
   3   9   7         17.35         17.28         2.42 o
   4   9   7         69.47         82.95         4.92 o
   5   9   7         19.71         18.62         2.06 o
   1  10   7         12.78         14.80         1.88 o
   2  10   7          0.32         -0.89         0.89 o
   3  10   7          0.01          0.72         0.33 o
   4  10   7          0.28          0.37         0.34 o
  -3  -8   8         12.90         15.57         1.54 o
  -2  -8   8         18.78         21.74         2.05 o
  -1  -8   8        141.18        167.82         6.03 o
   0  -8   8         17.76         18.98         1.82 o
  -4  -7   8          0.52          0.72         0.41 o
  -3  -7   8          3.99          2.13         0.68 o
  -2  -7   8         31.45         29.61         2.91 o
  -1  -7   8         13.67         13.75         2.02 o
   0  -7   8         41.31         40.53         2.87 o
   1  -7   8          2.09          1.76         0.71 o
   2  -7   8          2.40          2.78         0.45 o
  -5  -6   8          4.71          7.74         1.44 o
  -4  -6   8          0.00          0.33         0.29 o
  -3  -6   8        114.06        118.07         6.26 o
  -2  -6   8        182.00        173.83         7.93 o
  -1  -6   8        346.64        316.51        11.11 o
   0  -6   8         15.28         15.37         1.69 o
   1  -6   8         91.02         90.51         4.03 o
   2  -6   8         18.17         18.12         2.33 o
   3  -6   8         51.56         57.04         3.76 o
   4  -6   8         13.78         17.75         1.62 o
  -6  -5   8          4.19          5.04         0.69 o
  -5  -5   8         50.93         49.52         4.15 o
  -4  -5   8          0.86          0.77         0.32 o
  -3  -5   8          0.02          0.29         0.41 o
  -2  -5   8        993.37        910.93        14.64 o
  -1  -5   8         67.64         69.48         5.25 o
   0  -5   8         20.98         27.39         2.22 o
   1  -5   8         83.94         81.87         4.52 o
   2  -5   8         83.93         85.08         4.02 o
   3  -5   8          6.80          4.84         0.90 o
   4  -5   8         59.39         61.70         3.98 o
  -6  -4   8         26.81         27.04         2.78 o
  -5  -4   8          2.07          1.39         0.77 o
  -4  -4   8          3.41          2.02         0.67 o
  -3  -4   8          0.15          0.05         0.31 o
  -2  -4   8        199.19        186.57         5.80 o
  -1  -4   8         27.97         23.05         1.97 o
   0  -4   8         19.45         21.76         1.91 o
   1  -4   8          1.40          1.59         0.51 o
   2  -4   8        201.78        205.51         9.30 o
   3  -4   8         23.49         23.52         3.01 o
   5  -4   8          1.37          0.90         0.30 o
  -6  -3   8          2.53          1.30         0.67 o
  -5  -3   8          2.42          2.06         1.09 o
  -4  -3   8        280.74        224.21        11.45 o
  -3  -3   8         46.91         43.23         3.92 o
  -2  -3   8         86.62         83.13         6.43 o
  -1  -3   8        261.81        257.35        21.10 o
   0  -3   8         57.27         56.87         3.03 o
   1  -3   8         87.73         88.77         5.53 o
   2  -3   8        138.58        141.73         5.08 o
   3  -3   8          3.16          1.08         0.95 o
   4  -3   8         39.06         41.90         2.64 o
   5  -3   8         58.46         58.70         4.69 o
   6  -3   8         19.15         22.88         1.38 o
  -7  -2   8          5.35          8.16         1.11 o
  -6  -2   8          0.01          0.20         0.40 o
  -5  -2   8         44.67         48.00         2.47 o
  -4  -2   8        146.45        130.03         5.14 o
  -3  -2   8         47.25         43.88         7.05 o
  -2  -2   8         80.93         78.49         3.32 o
  -1  -2   8         97.89         93.37         7.26 o
   0  -2   8         40.55         54.73         3.92 o
   1  -2   8        262.92        311.92        29.22 o
   2  -2   8          5.71          4.59         1.14 o
   3  -2   8        228.55        229.42         6.28 o
   4  -2   8        132.66        125.51         6.79 o
   5  -2   8          7.03          6.92         1.49 o
   6  -2   8          1.00          1.99         0.49 o
  -7  -1   8         18.68         19.04         1.68 o
  -6  -1   8          0.43          0.31         0.31 o
  -5  -1   8         34.99         24.21         2.28 o
  -4  -1   8        103.67         93.36         4.21 o
  -3  -1   8        339.17        275.46         7.25 o
  -2  -1   8         68.50         59.52         8.58 o
  -1  -1   8        219.32        215.36        13.69 o
   0  -1   8        518.47        524.91        19.03 o
   1  -1   8          0.29          4.12         0.64 o
   2  -1   8         44.28         56.15         6.99 o
   3  -1   8         50.26         45.94         3.79 o
   4  -1   8          4.95          4.44         1.27 o
   5  -1   8         54.23         44.88         2.89 o
   6  -1   8         23.33         27.61         1.96 o
   7  -1   8          0.45          0.41         0.31 o
  -7   0   8          9.62          8.66         1.17 o
  -6   0   8         37.25         29.90         2.10 o
  -5   0   8        209.27        203.47         9.51 o
  -4   0   8          5.80          6.97         1.14 o
  -3   0   8         61.33         83.30        17.49 o
  -2   0   8         91.70         82.98         3.00 o
  -1   0   8        231.39        229.92         7.43 o
   0   0   8        313.33        326.93         7.51 o
   1   0   8        116.99        128.80         5.60 o
   2   0   8        165.58        160.05         4.51 o
   3   0   8         34.19         30.09         2.08 o
   4   0   8         82.25         98.34         5.88 o
   5   0   8         40.20         40.12         3.85 o
   6   0   8        171.22        166.38         7.68 o
   7   0   8          8.86          6.34         0.80 o
  -6   1   8         71.54         60.54         4.51 o
  -5   1   8        374.84        376.41         9.01 o
  -4   1   8        108.47        106.72         3.79 o
  -3   1   8         65.36         69.72         4.93 o
  -2   1   8       1167.72       1062.36        38.51 o
  -1   1   8        278.75        290.27         9.89 o
   0   1   8        421.86        491.02        17.72 o
   1   1   8        916.03        945.42        18.11 o
   2   1   8        623.41        700.94        15.22 o
   3   1   8         26.28         30.95         2.82 o
   4   1   8        489.71        490.74        22.17 o
   5   1   8         17.90         22.65         2.92 o
   6   1   8          1.60          0.81         0.54 o
   7   1   8         11.67         11.49         0.94 o
  -6   2   8          9.57          9.64         1.58 o
  -5   2   8         38.46         36.98         2.61 o
  -4   2   8         65.32         63.78         3.55 o
  -3   2   8          0.57          1.10         0.54 o
  -2   2   8        187.17        196.71         4.41 o
  -1   2   8        128.75        118.03         3.06 o
   0   2   8       1085.27       1027.95        13.27 o
   1   2   8        593.32        539.58        12.03 o
   2   2   8         38.07         26.66         2.32 o
   3   2   8          1.97          1.16         0.29 o
   4   2   8         16.93         17.03         2.28 o
   5   2   8         54.72         56.58         4.72 o
   6   2   8        350.37        331.40        11.58 o
   7   2   8         80.92         95.29         5.06 o
  -6   3   8         22.59         25.05         2.28 o
  -5   3   8         74.56         71.05         2.81 o
  -4   3   8        178.44        165.07         5.77 o
  -3   3   8         27.50         26.71         1.46 o
  -2   3   8        113.29        114.94         5.45 o
  -1   3   8        173.97        175.25         3.98 o
   0   3   8          0.29          0.22         0.18 o
   1   3   8        455.90        421.87        11.07 o
   2   3   8         23.30         24.29         1.64 o
   3   3   8          1.00          2.04         0.75 o
   4   3   8        214.27        210.37        29.42 o
   5   3   8        277.37        259.42        10.39 o
   6   3   8         13.36         15.11         2.28 o
   7   3   8          2.09          2.97         0.90 o
  -5   4   8          0.13          0.26         0.39 o
  -4   4   8          5.94          6.49         0.91 o
  -3   4   8        130.17        116.13         3.69 o
  -2   4   8         43.54         44.43         2.64 o
  -1   4   8          5.52          5.44         0.87 o
   0   4   8         16.28         12.25         1.84 o
   1   4   8          0.23          1.48         0.66 o
   2   4   8          2.16          1.11         0.56 o
   3   4   8        176.15        201.97         7.44 o
   4   4   8          0.02          0.27         0.25 o
   5   4   8         26.38         23.41         2.64 o
   6   4   8         22.59         26.24         3.10 o
   7   4   8          3.26          3.44         0.99 o
  -4   5   8         80.20         77.82         2.86 o
  -3   5   8         37.53         33.72         2.00 o
  -2   5   8         13.34         18.53         1.78 o
  -1   5   8         89.32         82.02         2.96 o
   0   5   8         64.15         63.15         4.60 o
   1   5   8        279.00        266.98         9.29 o
   2   5   8          7.64         12.44         1.80 o
   3   5   8         33.42         33.57         3.08 o
   4   5   8         22.79         18.95         2.51 o
   5   5   8         38.44         31.50         2.44 o
   6   5   8         11.64         11.27         1.64 o
   7   5   8         16.70         21.01         2.24 o
  -4   6   8          6.15          8.69         1.17 o
  -3   6   8        148.06        137.50         3.99 o
  -2   6   8          4.61          7.31         1.02 o
  -1   6   8         56.46         53.26         3.02 o
   0   6   8         33.19         33.28         2.42 o
   1   6   8        387.44        354.48        12.22 o
   2   6   8        302.96        298.61        11.24 o
   3   6   8        107.52         97.21         6.26 o
   4   6   8         73.37         73.28         4.99 o
   5   6   8          0.38          0.47         0.66 o
   6   6   8         59.82         59.04         6.90 o
   7   6   8         31.71         37.20         2.72 o
  -4   7   8         15.09         21.50         1.96 o
  -3   7   8         52.85         53.06         2.71 o
  -2   7   8         85.69         79.42         3.73 o
  -1   7   8         95.71         89.76         5.79 o
   0   7   8          2.67          1.01         0.47 o
   1   7   8         63.63         54.67         4.79 o
   2   7   8        168.43        170.82         8.67 o
   3   7   8          9.73          5.85         1.59 o
   4   7   8          0.01          0.07         0.43 o
   5   7   8          0.17          0.15         0.39 o
   6   7   8          2.46          2.81         0.61 o
  -3   8   8         14.91         18.91         1.99 o
  -2   8   8          4.57          5.42         0.87 o
  -1   8   8          3.87          4.26         1.28 o
   0   8   8          1.33          1.82         0.71 o
   1   8   8        584.68        556.63        16.50 o
   2   8   8         35.47         34.79         3.82 o
   3   8   8         12.54         12.09         2.18 o
   4   8   8          3.01          2.03         0.94 o
   5   8   8          0.01          0.94         0.38 o
   6   8   8         17.22         16.01         1.82 o
  -2   9   8          1.24          2.37         0.70 o
  -1   9   8          2.66          2.31         0.84 o
   0   9   8          0.93          1.28         1.22 o
   1   9   8          3.08          3.25         1.16 o
   2   9   8        367.83        351.47        11.94 o
   3   9   8         38.42         41.08         3.72 o
   4   9   8          8.81          7.96         1.48 o
   5   9   8          0.68          0.74         0.46 o
   1  10   8          1.07          1.24         0.58 o
   2  10   8          1.11         -0.44         0.58 o
   3  10   8          5.16          4.91         1.05 o
  -1  -8   9         19.83         20.89         1.76 o
  -4  -7   9          0.94          1.59         0.59 o
  -3  -7   9         14.49         13.30         1.65 o
  -2  -7   9        176.06        168.76         6.67 o
  -1  -7   9          9.47         11.15         1.68 o
   0  -7   9          7.84          8.45         0.98 o
   1  -7   9          1.15          0.25         0.25 o
   2  -7   9          0.10          0.01         0.31 o
  -5  -6   9         27.47         33.88         2.64 o
  -4  -6   9          4.77          6.54         1.45 o
  -3  -6   9         51.02         52.60         3.85 o
  -2  -6   9         44.54         52.62         4.08 o
  -1  -6   9        254.84        234.69         9.13 o
   0  -6   9          3.85          4.02         1.10 o
   1  -6   9        135.23        135.31         4.75 o
   2  -6   9          2.08          1.84         0.80 o
   3  -6   9         16.69         19.61         2.02 o
  -5  -5   9          6.12          5.69         1.33 o
  -4  -5   9          1.61          1.70         0.92 o
  -3  -5   9         25.77         29.29         2.37 o
  -2  -5   9          2.15          2.10         0.69 o
  -1  -5   9         88.02         92.34         6.08 o
   0  -5   9         75.26         83.06         3.90 o
   1  -5   9         42.74         42.10         3.05 o
   2  -5   9          5.64          6.46         1.09 o
   3  -5   9         12.55         10.07         1.27 o
   4  -5   9        106.64        119.96         5.18 o
  -6  -4   9          6.28          6.79         0.84 o
  -5  -4   9          6.80          6.20         1.51 o
  -4  -4   9         20.38         17.77         2.05 o
  -3  -4   9        347.95        411.69        13.21 o
  -2  -4   9        134.74        123.07         8.39 o
  -1  -4   9         30.95         34.20         2.45 o
   0  -4   9        120.24        118.21         6.90 o
   1  -4   9        162.87        163.55         5.64 o
   2  -4   9         36.27         27.83         2.31 o
   3  -4   9         45.75         39.80         3.86 o
   4  -4   9         18.66         17.47         2.30 o
   5  -4   9         11.97         13.21         1.59 o
  -6  -3   9         10.20         12.19         1.86 o
  -5  -3   9         39.99         43.39         4.22 o
  -4  -3   9         87.59         66.70         3.67 o
  -3  -3   9        355.77        333.40        11.82 o
  -2  -3   9        230.13        231.93         9.40 o
  -1  -3   9          1.29          1.58         0.63 o
   0  -3   9         81.50         74.58         4.77 o
   1  -3   9         92.24         92.24         5.99 o
   2  -3   9        103.16        102.85         6.49 o
   3  -3   9        233.10        224.05         6.99 o
   4  -3   9        204.21        194.57        10.69 o
   5  -3   9         11.47         11.30         1.64 o
  -6  -2   9         22.86         24.49         3.28 o
  -5  -2   9         58.83         59.09         2.70 o
  -4  -2   9         20.87         15.54         2.20 o
  -3  -2   9          1.87          1.29         0.51 o
  -2  -2   9          5.75          4.50         0.87 o
  -1  -2   9         36.30         32.55         1.83 o
   0  -2   9        114.96        110.27         5.83 o
   1  -2   9          7.24          5.04         1.15 o
   2  -2   9         12.37         13.10         1.18 o
   3  -2   9         12.97         15.58         1.66 o
   4  -2   9         33.36         24.20         2.94 o
   5  -2   9          1.82          0.89         0.39 o
   6  -2   9          0.16          0.49         0.41 o
  -6  -1   9         62.58         57.28         2.79 o
  -5  -1   9         74.16         67.80         5.45 o
  -4  -1   9        184.04        159.98         5.69 o
  -3  -1   9         15.31         14.77         1.10 o
  -2  -1   9         39.19         39.27         4.34 o
  -1  -1   9          7.25          6.94         1.35 o
   0  -1   9        102.96        100.89         8.88 o
   1  -1   9          1.48          4.70         1.02 o
   2  -1   9        241.11        233.81        19.05 o
   3  -1   9          7.96          8.43         0.96 o
   4  -1   9          0.86          0.82         0.43 o
   5  -1   9          3.69          3.10         0.72 o
   6  -1   9          2.08          1.70         0.97 o
  -6   0   9          2.28          3.92         0.74 o
  -5   0   9          0.01         -0.28         0.50 o
  -4   0   9          7.39          7.94         1.52 o
  -3   0   9        320.58        339.50         7.77 o
  -2   0   9          3.08          3.40         2.23 o
  -1   0   9          2.25          2.14         0.77 o
   0   0   9          1.15          3.25         0.62 o
   1   0   9         62.75         71.46         5.12 o
   2   0   9        452.17        481.47        60.82 o
   3   0   9          0.00         -0.45         0.45 o
   4   0   9          4.91          6.95         1.49 o
   5   0   9        230.61        244.33         9.82 o
   6   0   9          1.36          0.92         0.38 o
   7   0   9         66.74         78.55         2.66 o
  -6   1   9         98.52         99.83         5.55 o
  -5   1   9          6.87          7.75         1.22 o
  -4   1   9         47.47         43.96         5.05 o
  -3   1   9         63.18         66.31         3.41 o
  -2   1   9          6.95          9.37         0.90 o
  -1   1   9         11.98         17.43         2.05 o
   0   1   9          0.38          3.57         0.63 o
   1   1   9        666.67        786.39        35.23 o
   2   1   9          6.16         15.82         2.08 o
   3   1   9          1.25          0.97         0.39 o
   4   1   9        382.63        401.36        12.61 o
   5   1   9        688.24        686.50        17.77 o
   6   1   9         93.45         88.43         5.53 o
   7   1   9          2.98          4.99         0.81 o
  -6   2   9          6.97          6.51         1.23 o
  -5   2   9         29.57         25.86         2.16 o
  -4   2   9        144.68        142.36         5.43 o
  -3   2   9          1.03          0.42         0.45 o
  -2   2   9         24.34         29.56         2.13 o
  -1   2   9        108.45        108.89         4.92 o
   0   2   9        265.61        279.46         7.05 o
   1   2   9         33.01         28.22         2.54 o
   2   2   9        413.72        371.88        10.16 o
   3   2   9         23.41         15.81         2.12 o
   4   2   9        179.65        178.61         8.11 o
   5   2   9         43.18         44.04         4.06 o
   6   2   9         61.28         52.11         4.29 o
   7   2   9         73.43         73.62         4.26 o
  -6   3   9          0.74          0.67         0.32 o
  -5   3   9         99.53        102.89         3.28 o
  -4   3   9         34.68         37.12         4.59 o
  -3   3   9          5.07          4.59         0.71 o
  -2   3   9          0.37          0.45         0.32 o
  -1   3   9        129.30        142.31         3.76 o
   0   3   9        488.14        526.34         7.27 o
   1   3   9         96.73         99.52         5.27 o
   2   3   9         72.07         46.29         3.01 o
   3   3   9          5.14          5.18         1.22 o
   4   3   9         21.96         30.30         3.28 o
   5   3   9        127.53        141.86         7.50 o
   6   3   9         55.10         53.78         4.37 o
   7   3   9         16.82         21.21         2.32 o
  -5   4   9         15.30         11.93         1.75 o
  -4   4   9         35.13         37.44         2.06 o
  -3   4   9          3.52          3.55         0.59 o
  -2   4   9          4.11          4.56         0.76 o
  -1   4   9        295.14        297.42         8.06 o
   0   4   9         22.80         18.27         2.41 o
   1   4   9        119.02        133.26         6.57 o
   2   4   9         52.75         51.04         3.54 o
   3   4   9         74.53         74.74         4.73 o
   4   4   9         29.29         20.08         1.86 o
   5   4   9          4.10          2.38         1.09 o
   6   4   9          1.47          0.45         0.50 o
   7   4   9         13.91         13.84         1.86 o
  -4   5   9         73.72         80.12         2.80 o
  -3   5   9        169.47        163.78         4.45 o
  -2   5   9        122.86        104.18         3.53 o
  -1   5   9        297.63        262.29         9.72 o
   0   5   9         52.63         48.60         4.11 o
   1   5   9         48.51         41.81         3.73 o
   2   5   9        266.80        262.52         9.56 o
   3   5   9        194.22        205.91         9.01 o
   4   5   9          9.89          5.83         1.03 o
   5   5   9         40.98         35.91         5.56 o
   6   5   9         11.80         15.79         2.27 o
   7   5   9          2.45          3.29         0.84 o
  -4   6   9          0.88          0.37         0.40 o
  -3   6   9         51.40         46.66         2.28 o
  -2   6   9         78.25         62.30         2.73 o
  -1   6   9        255.12        229.91         9.39 o
   0   6   9        129.00        118.82         6.26 o
   1   6   9        776.13        771.18        13.19 o
   2   6   9         21.51         23.08         3.01 o
   3   6   9          7.59          7.64         1.81 o
   4   6   9          5.84         10.87         1.86 o
   5   6   9          7.57          5.74         1.03 o
   6   6   9          4.79          5.54         1.39 o
   7   6   9          0.45          0.11         0.32 o
  -3   7   9         31.51         27.26         1.89 o
  -2   7   9          0.09          0.10         0.64 o
  -1   7   9          4.26          2.89         1.15 o
   0   7   9         10.37         12.51         2.35 o
   1   7   9        831.82        786.12        20.26 o
   2   7   9         41.13         36.13         3.86 o
   3   7   9         34.12         34.08         3.79 o
   4   7   9         28.71         24.48         3.08 o
   5   7   9         16.12         14.50         1.50 o
   6   7   9          0.06         -0.13         0.51 o
  -2   8   9         37.10         40.00         2.28 o
  -1   8   9          2.67          2.07         1.02 o
   0   8   9          3.43          4.75         0.97 o
   1   8   9         20.40         20.14         2.87 o
   2   8   9          4.62          6.20         1.70 o
   3   8   9         39.91         39.44         3.95 o
   4   8   9         19.63         17.51         2.44 o
   5   8   9         40.54         40.93         3.39 o
   6   8   9          0.09          0.63         0.47 o
  -1   9   9         34.64         35.51         1.91 o
   0   9   9         32.59         31.22         2.97 o
   1   9   9         55.43         59.08         4.47 o
   2   9   9        292.53        309.09        10.89 o
   3   9   9         15.55         15.52         2.21 o
   4   9   9          7.84          6.78         0.95 o
   5   9   9         31.95         33.86         2.55 o
   1  10   9          8.17          6.13         1.11 o
   2  10   9         40.75         44.81         3.22 o
   3  10   9          1.80          1.84         0.62 o
  -3  -7  10         33.86         28.82         2.33 o
  -2  -7  10        198.40        188.27         6.31 o
  -1  -7  10         68.01         72.36         3.97 o
   0  -7  10          6.05          3.84         0.88 o
   1  -7  10         41.47         42.15         2.69 o
  -4  -6  10          0.78          1.80         0.66 o
  -3  -6  10         75.59         72.77         4.09 o
  -2  -6  10         96.37         92.11         5.08 o
  -1  -6  10          2.26          2.61         0.92 o
   0  -6  10          4.30          4.08         1.16 o
   1  -6  10          5.31          6.67         1.29 o
   2  -6  10         15.99         19.30         2.06 o
   3  -6  10          9.54         10.60         1.27 o
  -5  -5  10          9.16         12.75         1.72 o
  -4  -5  10         12.79         11.29         1.92 o
  -3  -5  10          3.81          4.55         1.18 o
  -2  -5  10        100.66        101.49         4.12 o
  -1  -5  10         34.77         38.96         2.61 o
   0  -5  10          0.28          0.14         0.72 o
   1  -5  10          1.61          0.81         0.38 o
   2  -5  10         14.08         10.97         1.32 o
   3  -5  10         12.44         12.00         1.26 o
   4  -5  10          3.37          2.81         0.75 o
  -5  -4  10         50.62         63.80         4.49 o
  -4  -4  10         21.73         25.36         2.11 o
  -3  -4  10          1.25          1.05         0.71 o
  -2  -4  10        181.87        204.38         6.76 o
  -1  -4  10        310.27        326.22        10.91 o
   0  -4  10         10.12          6.75         1.71 o
   1  -4  10        163.90        155.18        10.10 o
   2  -4  10         80.92         66.66         3.52 o
   3  -4  10         76.47         78.70         3.67 o
   4  -4  10        143.06        166.21         6.78 o
   5  -4  10          0.00         -0.20         0.29 o
  -6  -3  10          0.35          0.43         0.39 o
  -5  -3  10          0.13         -0.35         0.51 o
  -4  -3  10         38.58         34.26         2.58 o
  -3  -3  10         10.32         10.73         1.96 o
  -2  -3  10         23.37         23.45         2.98 o
  -1  -3  10         34.04         37.90         3.68 o
   0  -3  10         64.44         60.38         4.85 o
   1  -3  10         21.44         17.51         2.60 o
   2  -3  10         83.55         82.50         5.83 o
   3  -3  10         40.71         30.03         3.48 o
   4  -3  10         62.44         54.13         4.16 o
   5  -3  10         30.54         35.21         2.56 o
  -6  -2  10         31.25         26.96         2.36 o
  -5  -2  10         54.66         57.80         2.55 o
  -4  -2  10        103.45         96.21         4.39 o
  -3  -2  10        187.81        167.09         8.71 o
  -2  -2  10        651.44        710.98        42.76 o
  -1  -2  10         14.37         18.56         2.47 o
   0  -2  10          1.18          1.69         0.90 o
   1  -2  10         60.28         61.35         4.76 o
   2  -2  10        116.61        111.73         6.26 o
   3  -2  10        207.06        180.11         8.61 o
   4  -2  10         21.28         20.14         1.90 o
   5  -2  10         72.14         64.33         2.99 o
   6  -2  10          0.33          0.80         0.46 o
  -6  -1  10        267.93        285.17         6.04 o
  -5  -1  10        121.00        126.38        11.20 o
  -4  -1  10        102.04         85.75         4.12 o
  -3  -1  10       1034.46        955.28        20.75 o
  -2  -1  10         59.37         67.81         4.87 o
  -1  -1  10          0.02          1.77         0.73 o
   0  -1  10        550.31        567.54        15.42 o
   1  -1  10        192.92        161.96         6.51 o
   2  -1  10        387.91        398.37         7.23 o
   3  -1  10        371.46        374.33         7.03 o
   4  -1  10          0.41          0.29         0.26 o
   5  -1  10          1.40          1.00         0.61 o
   6  -1  10          0.16          0.38         0.30 o
  -6   0  10         50.95         58.14         3.76 o
  -5   0  10          2.79          3.49         1.25 o
  -4   0  10         39.36         36.42         2.63 o
  -3   0  10          2.85          3.86         0.66 o
  -2   0  10         10.20         12.14         3.18 o
  -1   0  10         10.28          8.44         1.53 o
   0   0  10         74.19         68.62         6.37 o
   1   0  10        276.71        274.31        18.60 o
   2   0  10         48.47         46.79         2.80 o
   3   0  10        242.75        262.22         7.00 o
   4   0  10         34.14         28.91         2.72 o
   5   0  10         74.49         70.85         3.80 o
   6   0  10         11.17         11.07         1.24 o
   7   0  10          6.89          5.74         0.92 o
  -5   1  10         26.84         22.47         2.96 o
  -4   1  10        329.65        332.87        23.44 o
  -3   1  10        169.20        176.56         4.72 o
  -2   1  10        224.99        169.73        11.75 o
  -1   1  10        210.25        196.16         7.07 o
   0   1  10          0.14          0.41         0.44 o
   1   1  10         78.91         73.67         4.82 o
   2   1  10        462.95        507.04        13.89 o
   3   1  10        182.06        162.07         7.51 o
   4   1  10        686.92        689.52        12.59 o
   5   1  10        194.18        185.58         8.45 o
   6   1  10          5.77          5.79         1.34 o
   7   1  10         26.15         30.31         1.66 o
  -6   2  10          0.77          1.15         0.47 o
  -5   2  10          0.01          0.11         0.37 o
  -4   2  10          0.54          0.96         0.53 o
  -3   2  10         51.33         57.61         4.61 o
  -2   2  10        110.93        115.99         6.60 o
  -1   2  10        466.64        431.96         8.94 o
   0   2  10         85.92         88.96         3.57 o
   1   2  10        109.19         82.18         3.42 o
   2   2  10        149.74        133.96         6.27 o
   3   2  10         11.56         13.65         2.01 o
   4   2  10        376.88        365.02         8.74 o
   5   2  10         19.73         15.18         2.30 o
   6   2  10         17.84         17.81         2.43 o
   7   2  10          2.74          2.27         0.47 o
  -5   3  10         94.17        110.80         3.77 o
  -4   3  10        126.66        126.66         4.96 o
  -3   3  10        119.73        126.66         5.07 o
  -2   3  10          2.59          1.97         0.59 o
  -1   3  10          0.21          0.90         0.42 o
   0   3  10         27.46         32.39         1.71 o
   1   3  10        140.60        141.80         6.13 o
   2   3  10         12.20          8.03         1.56 o
   3   3  10        434.03        412.74        12.12 o
   4   3  10          0.75          0.62         0.60 o
   5   3  10         53.68         58.16         4.71 o
   6   3  10        115.97        103.79         6.01 o
   7   3  10         11.66         13.08         1.68 o
  -5   4  10         45.96         53.90         3.55 o
  -4   4  10         45.69         48.29         2.87 o
  -3   4  10          2.80          5.07         0.80 o
  -2   4  10         26.73         28.31         3.67 o
  -1   4  10        523.61        470.95        13.39 o
   0   4  10         76.39         67.16         4.88 o
   1   4  10        316.47        353.22        11.60 o
   2   4  10        117.61        118.03         5.74 o
   3   4  10          3.63          4.30         0.85 o
   4   4  10          0.65          0.85         0.70 o
   5   4  10         42.61         43.87         4.09 o
   6   4  10          8.63          8.87         1.65 o
   7   4  10        102.03        109.15         4.98 o
  -4   5  10        237.30        251.11         9.01 o
  -3   5  10          3.25          4.55         1.57 o
  -2   5  10          1.44          2.41         0.77 o
  -1   5  10         57.93         48.18         4.14 o
   0   5  10          7.06          7.64         1.15 o
   1   5  10         33.65         31.60         3.49 o
   2   5  10         42.28         42.59         4.02 o
   3   5  10         71.93         63.44         5.06 o
   4   5  10          2.29          1.04         0.54 o
   5   5  10         18.48         17.59         2.59 o
   6   5  10          6.86          7.62         1.54 o
   7   5  10         50.86         54.94         3.32 o
  -4   6  10          1.30          1.52         0.55 o
  -3   6  10         23.24         23.40         1.93 o
  -2   6  10         34.69         27.89         2.28 o
  -1   6  10         60.88         59.08         4.69 o
   0   6  10         85.76         78.82         3.90 o
   1   6  10        255.47        237.23        10.12 o
   2   6  10        133.21        117.56         7.11 o
   3   6  10          9.81          5.38         1.49 o
   4   6  10         14.90         10.35         1.39 o
   5   6  10         69.07         58.89         4.59 o
   6   6  10          1.45          0.81         0.47 o
  -3   7  10          7.14         10.54         1.56 o
  -2   7  10         78.49         73.63         3.49 o
  -1   7  10         19.03         18.49         2.57 o
   0   7  10        694.71        655.49        12.29 o
   1   7  10         92.20         97.36         6.50 o
   2   7  10         66.70         62.94         5.17 o
   3   7  10          4.79          1.52         0.93 o
   4   7  10         47.68         41.39         3.45 o
   5   7  10         13.76         15.02         2.16 o
   6   7  10         25.45         32.04         2.75 o
  -2   8  10          0.06          0.52         0.35 o
  -1   8  10         11.41         11.60         1.46 o
   0   8  10         15.72         16.68         1.69 o
   1   8  10          0.01         -0.06         0.84 o
   2   8  10         75.62         80.48         5.74 o
   3   8  10         48.28         53.37         4.54 o
   4   8  10          9.67         11.06         1.34 o
   5   8  10          6.00          4.49         1.07 o
  -1   9  10          6.42          6.61         1.10 o
   0   9  10          1.44          1.88         0.74 o
   1   9  10         25.51         25.42         2.82 o
   2   9  10        118.67        111.64         6.12 o
   3   9  10          0.04          0.51         0.49 o
   4   9  10         79.60         80.36         3.09 o
   5   9  10          2.19          1.46         0.53 o
   2  10  10          3.90          4.81         0.97 o
  -1  -7  11          2.09          1.80         0.56 o
   0  -7  11          9.66         12.60         1.36 o
  -3  -6  11         48.27         42.87         3.17 o
  -2  -6  11         15.12         14.29         1.80 o
  -1  -6  11          5.73          6.58         1.22 o
   0  -6  11         48.76         49.56         3.49 o
   1  -6  11         14.07         14.27         1.78 o
   2  -6  11         20.33         20.86         1.30 o
  -4  -5  11          3.38          4.85         1.12 o
  -3  -5  11         32.90         29.59         2.64 o
  -2  -5  11         27.02         27.21         1.96 o
  -1  -5  11          5.48          4.81         0.92 o
   0  -5  11         13.32         10.87         1.95 o
   1  -5  11         47.21         59.44         3.00 o
   2  -5  11          2.06          4.70         0.81 o
   3  -5  11          7.95          7.64         1.23 o
  -5  -4  11          1.36          2.16         0.76 o
  -4  -4  11         11.77         13.92         1.47 o
  -3  -4  11         75.41         68.55         3.64 o
  -2  -4  11          2.20          2.71         1.01 o
  -1  -4  11         19.43         18.41         1.43 o
   0  -4  11         66.79         62.81         5.00 o
   1  -4  11         68.74         61.73         3.27 o
   2  -4  11         24.36         21.25         1.87 o
   3  -4  11         99.83         91.26         3.73 o
   4  -4  11          2.36          2.60         0.72 o
  -5  -3  11          1.69          2.70         0.90 o
  -4  -3  11         41.13         38.83         2.60 o
  -3  -3  11         10.00          9.25         1.38 o
  -2  -3  11        254.71        311.03        11.30 o
  -1  -3  11         86.36         95.64         6.02 o
   0  -3  11          7.67          9.94         1.99 o
   1  -3  11         13.19         13.10         2.30 o
   2  -3  11          0.53         -0.40         0.78 o
   3  -3  11         51.59         52.94         4.49 o
   4  -3  11         18.77         18.98         2.36 o
   5  -3  11          0.73          0.87         0.47 o
  -6  -2  11          4.04          5.47         0.92 o
  -5  -2  11          0.35          0.22         0.26 o
  -4  -2  11         12.45         12.68         1.63 o
  -3  -2  11         12.01         13.21         1.60 o
  -2  -2  11         76.16         74.54         3.76 o
  -1  -2  11          3.69          2.49         0.92 o
   0  -2  11         23.48         21.27         2.79 o
   1  -2  11        124.29        113.45         6.69 o
   2  -2  11        251.18        234.20         6.85 o
   3  -2  11        239.30        220.82         6.63 o
   4  -2  11         61.28         62.35         3.26 o
   5  -2  11         44.43         48.19         2.40 o
  -6  -1  11          0.28          0.29         0.21 o
  -5  -1  11          2.25          1.70         0.79 o
  -4  -1  11          8.33         12.15         1.50 o
  -3  -1  11          1.39          1.77         0.50 o
  -2  -1  11        233.51        239.61         9.74 o
  -1  -1  11         71.66         67.05         3.40 o
   0  -1  11        194.36        178.08         8.35 o
   1  -1  11        196.35        239.19         9.76 o
   2  -1  11         31.18         34.78         2.81 o
   3  -1  11         18.14         18.89         1.47 o
   4  -1  11        814.45        775.28        10.79 o
   5  -1  11         58.90         60.92         4.36 o
   6  -1  11         66.83         66.02         2.55 o
  -6   0  11          0.04          0.92         0.50 o
  -5   0  11          1.51          1.44         0.70 o
  -4   0  11        226.73        218.91         9.71 o
  -3   0  11         46.31         46.22         2.06 o
  -2   0  11        182.25        184.13         8.44 o
  -1   0  11          3.22          3.75         1.09 o
   0   0  11         10.02          8.31         1.58 o
   1   0  11         12.79         11.65         1.38 o
   2   0  11        106.56        105.82         6.43 o
   3   0  11          9.07         10.06         1.04 o
   4   0  11        358.00        345.37         9.00 o
   5   0  11         12.69         14.06         1.65 o
   6   0  11          0.70          0.94         0.63 o
  -5   1  11          9.66          9.39         1.86 o
  -4   1  11        239.27        227.99        23.56 o
  -3   1  11        430.09        446.66         9.59 o
  -2   1  11         73.93         85.76         3.87 o
  -1   1  11         14.13         14.14         1.54 o
   0   1  11        179.12        168.88        15.16 o
   1   1  11        456.55        465.57        37.02 o
   2   1  11       1173.35       1100.32        16.32 o
   3   1  11        258.12        248.37        16.92 o
   4   1  11         14.24         17.06         1.81 o
   5   1  11         46.65         48.98         4.11 o
   6   1  11         33.07         35.34         2.21 o
  -5   2  11          7.57          7.27         1.55 o
  -4   2  11         63.02         60.45         3.51 o
  -3   2  11         37.30         42.05         3.93 o
  -2   2  11         89.00         89.81         4.04 o
  -1   2  11         58.65         62.88         5.23 o
   0   2  11         69.73         66.24         3.17 o
   1   2  11         10.31          7.92         1.09 o
   2   2  11          7.77          8.14         1.59 o
   3   2  11        259.87        257.39        27.60 o
   4   2  11          0.93          1.76         1.87 o
   5   2  11          1.22          0.71         0.47 o
   6   2  11          6.40          3.97         0.97 o
   7   2  11          5.34          6.49         0.75 o
  -5   3  11         10.24          9.99         1.59 o
  -4   3  11        229.32        235.39        10.42 o
  -3   3  11        275.21        280.39         7.75 o
  -2   3  11          1.66          1.46         0.55 o
  -1   3  11          0.02          0.15         0.20 o
   0   3  11          0.08          0.74         0.46 o
   1   3  11        318.40        336.02        33.69 o
   2   3  11        273.52        308.35        10.82 o
   3   3  11         63.56         66.55         3.57 o
   4   3  11         11.06         15.27         1.74 o
   5   3  11         85.57         91.54         5.77 o
   6   3  11        153.30        151.83         7.02 o
   7   3  11          0.72          0.07         0.30 o
  -4   4  11         10.23         10.46         1.26 o
  -3   4  11         84.62         83.62         3.95 o
  -2   4  11        441.70        417.84        13.34 o
  -1   4  11        132.41        139.60         7.36 o
   0   4  11         13.71         12.52         2.24 o
   1   4  11         12.56         10.83         2.05 o
   2   4  11          0.53          0.47         0.51 o
   3   4  11         27.86         29.47         2.31 o
   4   4  11         30.20         28.60         3.24 o
   5   4  11        202.96        207.40         8.94 o
   6   4  11         82.34         87.07         5.22 o
   7   4  11         56.89         60.39         3.35 o
  -4   5  11         72.18         81.20         4.71 o
  -3   5  11         33.94         30.56         3.29 o
  -2   5  11        279.15        244.00         9.84 o
  -1   5  11         27.03         23.84         2.94 o
   0   5  11        751.38        720.92        18.79 o
   1   5  11        109.96         98.09         6.35 o
   2   5  11         53.64         58.01         4.91 o
   3   5  11         55.85         51.00         3.12 o
   4   5  11          5.21          4.05         1.30 o
   5   5  11         29.54         29.36         3.25 o
   6   5  11        207.03        219.55         8.24 o
   7   5  11         28.12         25.70         2.05 o
  -4   6  11          2.05          1.38         0.53 o
  -3   6  11          6.42          5.97         1.33 o
  -2   6  11         96.85         85.34         3.94 o
  -1   6  11         25.51         22.12         2.87 o
   0   6  11         90.33         91.74         6.22 o
   1   6  11         76.20         70.45         5.49 o
   2   6  11          0.51         -0.01         0.54 o
   3   6  11          3.38          2.99         0.79 o
   4   6  11         43.35         52.09         3.12 o
   5   6  11          9.51         11.02         1.96 o
   6   6  11         12.80         11.28         1.72 o
  -3   7  11         43.25         43.25         3.03 o
  -2   7  11         50.92         55.12         4.15 o
  -1   7  11         12.55         12.23         2.04 o
   0   7  11          5.87          3.74         1.26 o
   1   7  11          4.07          3.76         1.20 o
   2   7  11          0.01         -0.57         0.70 o
   3   7  11          8.85         10.76         2.14 o
   4   7  11        105.22         98.85         5.28 o
   5   7  11         32.82         32.23         3.03 o
   6   7  11          0.09          0.40         0.36 o
  -2   8  11          4.22          7.06         1.21 o
  -1   8  11          1.00          1.60         0.70 o
   0   8  11          0.05          0.61         0.36 o
   1   8  11         17.16         18.77         2.65 o
   2   8  11          0.41          0.36         0.60 o
   3   8  11          8.67          7.08         1.65 o
   4   8  11         15.27         16.54         1.54 o
   5   8  11          0.02          0.20         0.36 o
  -1   9  11          1.90          1.68         0.52 o
   0   9  11          2.47          3.06         0.60 o
   1   9  11         86.17         87.05         5.07 o
   2   9  11        141.41        155.54         6.98 o
   3   9  11         11.67         14.79         1.34 o
   4   9  11         28.11         31.02         2.18 o
  -2  -6  12          3.60          3.13         0.72 o
  -1  -6  12          0.78          0.67         0.51 o
   0  -6  12          0.95          1.07         0.46 o
   1  -6  12         19.15         15.71         1.63 o
  -4  -5  12          5.38          6.24         1.11 o
  -3  -5  12         30.80         32.06         1.98 o
  -2  -5  12         14.26         17.81         2.08 o
  -1  -5  12          0.22          0.05         0.48 o
   0  -5  12         37.76         41.51         2.43 o
   1  -5  12          2.25          3.33         1.11 o
   2  -5  12          1.83          1.44         0.42 o
  -4  -4  12          0.51          1.09         0.57 o
  -3  -4  12         28.82         30.29         3.17 o
  -2  -4  12         79.90         94.14         5.58 o
  -1  -4  12         68.99         62.66         3.12 o
   0  -4  12         83.49         83.69         5.56 o
   1  -4  12          0.90          0.86         0.82 o
   2  -4  12          6.74          8.53         1.12 o
   3  -4  12         11.04         12.24         1.22 o
   4  -4  12         22.88         23.43         1.93 o
  -5  -3  12         25.73         35.10         2.83 o
  -4  -3  12          2.66          1.33         0.38 o
  -3  -3  12         40.12         38.58         2.62 o
  -2  -3  12        147.11        139.18         7.27 o
  -1  -3  12         14.16         14.04         2.24 o
   0  -3  12         15.80         15.27         1.69 o
   1  -3  12        151.29        135.68         7.46 o
   2  -3  12          0.45          0.94         0.42 o
   3  -3  12          7.65          6.28         1.51 o
   4  -3  12         75.93         74.87         3.05 o
  -5  -2  12          2.37          3.05         0.63 o
  -4  -2  12          7.75          9.82         1.35 o
  -3  -2  12         20.17         21.12         1.99 o
  -2  -2  12          5.83          5.89         1.09 o
  -1  -2  12        128.54        119.71         6.67 o
   0  -2  12        102.57        103.14         4.32 o
   1  -2  12         18.13         16.90         2.56 o
   2  -2  12         37.08         24.94         3.19 o
   3  -2  12         11.68         12.13         2.14 o
   4  -2  12         49.77         58.86         4.37 o
   5  -2  12          4.77          4.19         0.84 o
  -5  -1  12         17.55         19.40         2.38 o
  -4  -1  12          1.55          1.82         0.56 o
  -3  -1  12         43.49         37.86         2.17 o
  -2  -1  12        195.49        189.76         8.66 o
  -1  -1  12        186.49        185.89         8.50 o
   0  -1  12        588.09        641.15        37.30 o
   1  -1  12        525.68        459.44        14.40 o
   2  -1  12        233.71        234.18        10.74 o
   3  -1  12          1.74          1.64         0.56 o
   4  -1  12        582.40        582.74        17.82 o
   5  -1  12         21.25         22.09         2.46 o
  -5   0  12          3.18          3.06         1.09 o
  -4   0  12          0.08          1.09         0.58 o
  -3   0  12         87.67         90.90         5.40 o
  -2   0  12         74.32         79.51         5.53 o
  -1   0  12          3.85          4.40         1.31 o
   0   0  12        171.41        191.29         6.02 o
   1   0  12        313.65        345.66        21.78 o
   2   0  12         34.86         44.27         2.79 o
   3   0  12       1046.22        953.65        48.31 o
   4   0  12         17.68         14.65         1.30 o
   5   0  12         24.85         25.38         1.95 o
   6   0  12          2.40          3.68         0.95 o
  -5   1  12          3.57          3.76         1.14 o
  -4   1  12        114.66        125.08        13.85 o
  -3   1  12          8.63          7.40         1.15 o
  -2   1  12          0.10          0.09         0.93 o
  -1   1  12          4.95          4.17         1.29 o
   0   1  12        336.13        287.83        10.66 o
   1   1  12        152.46        156.29         6.20 o
   2   1  12        139.29        120.76         7.10 o
   3   1  12          0.90          1.44         0.79 o
   4   1  12         21.63         21.73         1.61 o
   5   1  12          2.68          0.88         0.99 o
   6   1  12         24.58         22.76         1.64 o
  -5   2  12          6.10          4.96         1.18 o
  -4   2  12        100.34         98.91         4.23 o
  -3   2  12         80.67         82.74         3.88 o
  -2   2  12         14.94         16.13         1.73 o
  -1   2  12         29.47         32.31         3.52 o
   0   2  12         62.43         60.51         4.73 o
   1   2  12         27.97         31.31         3.38 o
   2   2  12        102.27         92.60         6.12 o
   3   2  12         23.84         18.82         2.71 o
   4   2  12          3.16          3.21         1.14 o
   5   2  12         72.61         70.44         4.87 o
   6   2  12         26.14         23.08         1.71 o
  -4   3  12         81.35         84.78         3.75 o
  -3   3  12        392.44        402.74         9.37 o
  -2   3  12         41.29         41.88         2.82 o
  -1   3  12         31.68         29.75         3.48 o
   0   3  12          1.17          2.03         0.86 o
   1   3  12        207.03        192.92         8.95 o
   2   3  12        469.28        450.56        14.33 o
   3   3  12        853.72        768.35        19.89 o
   4   3  12         98.79         92.72         6.40 o
   5   3  12         28.25         30.04         3.15 o
   6   3  12          5.94          5.54         1.30 o
  -4   4  12         11.01         11.27         1.23 o
  -3   4  12         68.04         65.67         3.43 o
  -2   4  12          8.13          9.72         1.90 o
  -1   4  12          8.42          9.23         1.44 o
   0   4  12        394.43        342.19        12.34 o
   1   4  12        694.87        667.40        18.12 o
   2   4  12        125.67        121.90         7.16 o
   3   4  12          1.77          1.20         0.62 o
   4   4  12        130.26        114.11        10.07 o
   5   4  12         22.82         24.20         2.81 o
   6   4  12          6.60          8.21         1.51 o
  -4   5  12         15.98         15.02         1.84 o
  -3   5  12        179.99        173.36         7.75 o
  -2   5  12         25.63         29.61         3.32 o
  -1   5  12         60.89         56.78         3.30 o
   0   5  12        183.69        176.09         8.70 o
   1   5  12        737.31        688.91        18.69 o
   2   5  12         11.04         10.71         2.16 o
   3   5  12          6.74          8.57         1.25 o
   4   5  12        219.02        215.32         8.93 o
   5   5  12         28.67         29.35         2.20 o
   6   5  12         74.07         69.55         4.20 o
  -3   6  12          7.73          5.58         1.19 o
  -2   6  12        110.39        105.12         6.09 o
  -1   6  12        191.96        175.79         8.27 o
   0   6  12         59.68         57.67         4.88 o
   1   6  12        143.95        137.59         7.76 o
   2   6  12         31.52         31.36         3.64 o
   3   6  12          1.23          1.51         0.67 o
   4   6  12         21.21         21.03         1.93 o
   5   6  12         43.71         39.51         2.45 o
   6   6  12         17.22         15.23         1.83 o
  -3   7  12         14.55         15.58         1.64 o
  -2   7  12         19.44         19.39         2.34 o
  -1   7  12          7.55          6.75         1.43 o
   0   7  12         23.86         24.58         3.09 o
   1   7  12         56.07         49.31         4.45 o
   2   7  12          2.81          2.11         1.08 o
   3   7  12         35.98         36.57         2.69 o
   4   7  12          4.40          3.45         0.69 o
   5   7  12         10.51          8.85         1.05 o
   6   7  12          1.38          0.32         0.24 o
  -2   8  12         42.68         46.14         2.86 o
  -1   8  12          0.12          0.55         0.58 o
   0   8  12         13.53         13.82         2.08 o
   1   8  12          0.59          0.29         0.60 o
   2   8  12          9.26          7.45         1.63 o
   3   8  12          0.40          1.86         0.60 o
   4   8  12          4.14          5.48         0.84 o
   5   8  12          0.12         -0.04         0.23 o
   0   9  12         62.07         71.24         3.85 o
   1   9  12          0.04          0.14         0.32 o
   2   9  12          2.89          4.58         1.16 o
   3   9  12         33.94         29.81         1.72 o
  -3  -5  13          1.38          1.04         0.49 o
  -2  -5  13          0.00          0.66         0.31 o
  -1  -5  13          1.64          2.62         0.72 o
   0  -5  13          7.55          6.13         0.91 o
   1  -5  13          0.43          0.39         0.26 o
  -4  -4  13          0.09         -0.49         0.49 o
  -3  -4  13          8.32          7.97         1.00 o
  -2  -4  13         15.15         12.60         1.83 o
  -1  -4  13          1.37          0.64         0.53 o
   0  -4  13          1.62          3.56         0.98 o
   1  -4  13         32.63         31.25         3.24 o
   2  -4  13          0.38         -0.29         0.72 o
   3  -4  13          0.38          1.32         0.43 o
  -4  -3  13          3.19          1.55         0.42 o
  -3  -3  13        182.25        182.97         5.49 o
  -2  -3  13          9.85          8.55         1.73 o
  -1  -3  13          2.07          5.30         1.34 o
   0  -3  13         13.24         13.51         1.52 o
   1  -3  13         20.38         15.28         2.41 o
   2  -3  13         12.42         12.68         2.16 o
   3  -3  13         35.02         34.63         2.15 o
   4  -3  13        101.38        101.29         3.14 o
  -4  -2  13         53.04         55.52         2.33 o
  -3  -2  13         46.98         43.60         2.72 o
  -2  -2  13         27.87         28.68         3.26 o
  -1  -2  13        161.37        153.90         7.54 o
   0  -2  13        445.61        401.77        13.16 o
   1  -2  13          6.08          6.61         1.47 o
   2  -2  13        168.80        146.32         7.70 o
   3  -2  13         65.08         62.59         4.74 o
   4  -2  13          1.48          1.27         0.52 o
   5  -2  13         11.22         12.96         1.43 o
  -5  -1  13         20.72         23.07         2.29 o
  -4  -1  13          0.02          0.35         0.25 o
  -3  -1  13        111.34         89.59         5.67 o
  -2  -1  13         35.73         31.90         4.32 o
  -1  -1  13        124.49        122.97         6.85 o
   0  -1  13          1.95          1.10         0.72 o
   1  -1  13        166.90        132.92         7.37 o
   2  -1  13         20.30         17.78         2.67 o
   3  -1  13          0.73          1.16         0.56 o
   4  -1  13         12.95         13.65         1.48 o
   5  -1  13         11.91         10.94         1.43 o
  -5   0  13          8.27          9.18         1.56 o
  -4   0  13          6.24          5.97         1.57 o
  -3   0  13          5.79          5.87         1.04 o
  -2   0  13          0.32          0.61         0.58 o
  -1   0  13        151.18        153.41         7.82 o
   0   0  13         67.46         71.48         3.68 o
   1   0  13        133.54        138.60         5.18 o
   2   0  13         16.94         15.99         1.70 o
   3   0  13          4.15          5.68         1.03 o
   4   0  13        354.13        359.21         6.57 o
   5   0  13         17.64         20.47         2.35 o
   6   0  13         40.66         44.12         1.84 o
  -5   1  13          2.48          2.74         0.86 o
  -4   1  13         23.98         26.48         3.22 o
  -3   1  13          0.51          0.85         0.38 o
  -2   1  13         10.22          8.39         1.86 o
  -1   1  13          9.21         11.30         2.15 o
   0   1  13        206.26        226.38         6.75 o
   1   1  13         20.25         18.61         1.90 o
   2   1  13        558.17        529.65        15.93 o
   3   1  13        197.83        188.35         6.25 o
   4   1  13          6.38          5.65         0.78 o
   5   1  13          1.46          1.22         0.85 o
   6   1  13         55.63         60.24         3.45 o
  -5   2  13         31.40         30.87         2.63 o
  -4   2  13          8.58          9.31         1.20 o
  -3   2  13        251.38        264.77         6.93 o
  -2   2  13          1.53          1.40         0.74 o
  -1   2  13          5.09          3.16         1.28 o
   0   2  13         11.52         12.76         1.50 o
   1   2  13          0.32         -0.03         0.36 o
   2   2  13         65.96         56.59         4.83 o
   3   2  13        362.22        332.90        12.45 o
   4   2  13        303.80        303.65         6.18 o
   5   2  13        154.63        155.41        11.24 o
   6   2  13         22.91         22.24         2.16 o
  -4   3  13          0.26         -0.27         0.38 o
  -3   3  13         16.92         16.25         1.71 o
  -2   3  13          4.25          3.53         0.82 o
  -1   3  13          0.00          0.04         0.24 o
   0   3  13        201.83        208.26         9.30 o
   1   3  13          1.75          0.15         0.63 o
   2   3  13         39.46         41.16         4.10 o
   3   3  13         35.85         37.83         3.97 o
   4   3  13         87.97         85.99         3.98 o
   5   3  13         50.35         47.90         3.31 o
   6   3  13         10.79         10.86         1.09 o
  -4   4  13         41.42         43.85         2.25 o
  -3   4  13         94.53         98.68         5.74 o
  -2   4  13          2.08          1.96         0.59 o
  -1   4  13         24.77         24.16         2.13 o
   0   4  13         13.45         12.73         2.28 o
   1   4  13        251.89        228.58        10.13 o
   2   4  13        150.48        148.21         8.12 o
   3   4  13         77.84         85.17         6.00 o
   4   4  13          0.80          0.63         0.31 o
   5   4  13         52.36         55.92         2.94 o
   6   4  13          0.81          0.90         0.34 o
  -4   5  13         23.25         20.77         1.95 o
  -3   5  13         23.85         27.85         2.81 o
  -2   5  13          2.29          3.37         1.06 o
  -1   5  13          7.21          8.21         1.23 o
   0   5  13        343.83        340.84        12.55 o
   1   5  13          7.72         10.58         2.20 o
   2   5  13        109.43        108.13         6.81 o
   3   5  13        334.42        298.83        11.56 o
   4   5  13         12.63          8.74         1.22 o
   5   5  13         46.12         49.94         2.71 o
   6   5  13        124.20        164.12         6.01 o
  -3   6  13          6.97         10.30         1.52 o
  -2   6  13          5.23          4.53         1.19 o
  -1   6  13          3.75          4.12         1.19 o
   0   6  13         39.90         45.48         4.31 o
   1   6  13         33.47         28.83         3.45 o
   2   6  13        153.89        158.81         8.28 o
   3   6  13         60.61         49.02         4.45 o
   4   6  13          6.34          5.00         0.94 o
   5   6  13         26.96         26.52         1.86 o
   6   6  13         53.50         64.52         3.33 o
  -2   7  13          4.46          4.57         1.06 o
  -1   7  13         22.31         25.39         2.75 o
   0   7  13         94.73         98.71         4.13 o
   1   7  13         88.05         83.22         5.68 o
   2   7  13         65.98         63.53         4.98 o
   3   7  13         10.25          8.42         1.70 o
   4   7  13         16.84         17.40         1.54 o
   5   7  13          7.94          7.97         0.91 o
  -1   8  13         23.10         23.35         2.30 o
   0   8  13         12.92         16.31         1.48 o
   1   8  13         45.31         49.77         3.99 o
   2   8  13         93.99         96.28         5.68 o
   3   8  13          0.52          0.55         0.51 o
   4   8  13         18.27         20.36         1.54 o
   0   9  13         12.77         12.84         1.46 o
   1   9  13         25.28         26.22         1.62 o
   2   9  13         12.45         12.35         1.65 o
   3   9  13         35.99         38.04         2.78 o
  -3  -4  14         25.07         28.70         2.33 o
  -2  -4  14          0.95          1.38         0.62 o
  -1  -4  14          1.45          2.62         0.82 o
   0  -4  14         13.96         12.71         1.19 o
   1  -4  14         16.26         14.67         1.96 o
   2  -4  14         11.35         10.43         1.55 o
  -4  -3  14         16.80         21.61         1.97 o
  -3  -3  14          2.80          5.04         1.10 o
  -2  -3  14          3.89          1.96         0.77 o
  -1  -3  14         68.30         76.25         4.85 o
   0  -3  14        171.67        164.74         5.12 o
   1  -3  14          0.99          1.82         0.59 o
   2  -3  14          5.83          5.11         1.34 o
   3  -3  14         50.48         54.95         3.70 o
  -4  -2  14          2.90          1.86         0.50 o
  -3  -2  14         17.95         20.28         2.44 o
  -2  -2  14         13.41         13.31         2.12 o
  -1  -2  14        109.53        114.40         6.46 o
   0  -2  14         56.29         62.75         4.74 o
   1  -2  14         36.88         38.41         3.76 o
   2  -2  14          5.66          4.56         1.34 o
   3  -2  14        245.73        216.87         8.04 o
   4  -2  14         73.31         77.01         3.98 o
  -4  -1  14          0.39          0.43         0.53 o
  -3  -1  14          2.29          0.34         0.37 o
  -2  -1  14        122.80        130.50         4.91 o
  -1  -1  14        144.81        146.82         7.40 o
   0  -1  14          2.14          2.94         0.74 o
   1  -1  14         11.98         12.69         2.22 o
   2  -1  14          9.20         10.86         2.00 o
   3  -1  14          4.14          4.90         1.41 o
   4  -1  14          0.26         -0.23         0.39 o
  -5   0  14          0.28         -0.21         0.25 o
  -4   0  14         20.67         22.09         2.70 o
  -3   0  14         18.67         18.16         1.70 o
  -2   0  14         14.81         17.08         1.77 o
  -1   0  14        137.68        122.64         6.97 o
   0   0  14        139.73        125.82         4.91 o
   1   0  14          2.92          1.38         0.62 o
   2   0  14         94.00         91.55         6.11 o
   3   0  14         34.57         30.66         2.28 o
   4   0  14          9.57          8.45         1.87 o
   5   0  14          0.34          0.27         0.30 o
  -5   1  14          0.14         -0.07         0.30 o
  -4   1  14         33.37         41.89         3.67 o
  -3   1  14         61.18         61.70         3.04 o
  -2   1  14          0.56          0.05         0.68 o
  -1   1  14         20.33         22.01         3.03 o
   0   1  14         73.04         75.12         9.93 o
   1   1  14         14.69         11.53         1.48 o
   2   1  14        406.28        403.83        13.68 o
   3   1  14          8.25          9.11         1.23 o
   4   1  14          4.64          5.13         0.92 o
   5   1  14         14.01         13.70         1.83 o
  -4   2  14          3.65          2.92         1.00 o
  -3   2  14          4.65          4.68         0.80 o
  -2   2  14         75.14         78.79         3.68 o
  -1   2  14         84.25         77.25         5.61 o
   0   2  14        279.47        303.39        11.49 o
   1   2  14        153.50        150.62         5.56 o
   2   2  14        169.35        178.45         6.04 o
   3   2  14        142.25        132.03         7.48 o
   4   2  14         55.04         56.92         3.05 o
   5   2  14          0.60          0.61         0.28 o
   6   2  14         15.63         16.12         1.58 o
  -4   3  14         94.03         94.50         3.35 o
  -3   3  14         27.10         27.81         2.09 o
  -2   3  14          3.02          3.26         0.70 o
  -1   3  14         69.19         74.22         5.48 o
   0   3  14        589.17        590.37        16.83 o
   1   3  14        210.30        207.14        13.44 o
   2   3  14        160.97        164.73         8.45 o
   3   3  14        379.64        309.31        11.89 o
   4   3  14          2.96          1.56         0.94 o
   5   3  14         13.31         13.15         1.05 o
   6   3  14         20.17         23.29         1.35 o
  -4   4  14         29.42         30.48         2.42 o
  -3   4  14        167.25        174.16         7.19 o
  -2   4  14         36.53         37.13         2.47 o
  -1   4  14        104.77        114.48        10.26 o
   0   4  14         16.90         15.76         2.52 o
   1   4  14         14.91         10.19         2.09 o
   2   4  14        102.60         95.43         6.43 o
   3   4  14         91.15         89.51         6.14 o
   4   4  14         51.34         44.30         4.13 o
   5   4  14         26.69         27.63         1.91 o
   6   4  14          0.04          0.33         0.34 o
  -3   5  14          0.76          0.97         0.50 o
  -2   5  14         24.50         24.08         2.73 o
  -1   5  14         27.07         27.21         2.16 o
   0   5  14        151.31        144.42         5.03 o
   1   5  14         22.07         22.95         3.17 o
   2   5  14         10.13          7.57         1.82 o
   3   5  14         87.78         92.72         6.12 o
   4   5  14         21.74         18.61         2.57 o
   5   5  14        141.36        144.66         4.36 o
  -3   6  14          7.48          8.30         1.20 o
  -2   6  14          0.17          0.39         0.38 o
  -1   6  14          3.20          5.36         1.34 o
   0   6  14         24.15         21.60         1.59 o
   1   6  14        132.18        125.47         7.18 o
   2   6  14         64.22         58.19         4.90 o
   3   6  14         51.21         55.44         4.54 o
   4   6  14         43.71         40.70         3.68 o
   5   6  14          0.14          0.73         0.58 o
  -2   7  14         18.18         17.41         1.83 o
  -1   7  14         11.78         12.60         1.83 o
   0   7  14         13.40         15.33         1.22 o
   1   7  14        113.46        113.65         6.45 o
   2   7  14        138.06        143.53         7.33 o
   3   7  14          0.00          0.70         0.85 o
   4   7  14         53.11         51.36         3.89 o
  -1   8  14         56.38         62.72         3.33 o
   0   8  14         15.10         20.54         1.49 o
   1   8  14         54.35         59.70         2.78 o
   2   8  14         15.42         15.82         2.17 o
   3   8  14         68.17         78.96         4.55 o
   4   8  14          1.71          0.24         0.37 o
  -2  -4  15          0.08         -0.16         0.28 o
  -1  -4  15         20.26         16.81         1.60 o
   0  -4  15          8.94          7.44         1.12 o
   1  -4  15         15.94         18.23         1.86 o
  -3  -3  15          1.87          3.97         0.86 o
  -2  -3  15         12.12         18.93         2.12 o
  -1  -3  15         47.45         54.20         3.71 o
   0  -3  15          2.64          1.62         0.46 o
   1  -3  15         15.40         15.63         2.06 o
   2  -3  15          0.63          1.66         0.81 o
   3  -3  15         11.57         10.82         1.41 o
  -3  -2  15         14.18         19.07         2.14 o
  -2  -2  15          0.09          0.14         0.56 o
  -1  -2  15          6.50          3.28         1.09 o
   0  -2  15          4.25          2.49         0.59 o
   1  -2  15          7.66          5.69         1.45 o
   2  -2  15         66.50         63.61         4.42 o
   3  -2  15        150.23        151.51         6.41 o
  -4  -1  15          1.80          1.91         0.42 o
  -3  -1  15          0.83          0.01         0.52 o
  -2  -1  15         13.52          9.56         1.76 o
  -1  -1  15          0.91          0.67         0.41 o
   0  -1  15         12.39          9.30         1.22 o
   1  -1  15         61.94         43.49         3.95 o
   2  -1  15          0.32          2.86         0.95 o
   3  -1  15         42.56         46.32         3.78 o
   4  -1  15         23.72         21.14         2.19 o
  -4   0  15          0.00         -0.04         0.30 o
  -3   0  15         14.92         17.52         2.15 o
  -2   0  15         15.65         11.35         1.37 o
  -1   0  15         23.86         25.54         2.97 o
   0   0  15         30.31         29.13         2.24 o
   1   0  15          8.60          8.39         1.20 o
   2   0  15         42.62         36.74         3.72 o
   3   0  15         69.71         57.46         4.48 o
   4   0  15          4.21          4.95         1.12 o
  -4   1  15          0.02         -0.16         0.31 o
  -3   1  15          0.13         -0.15         0.37 o
  -2   1  15          8.47         10.12         1.30 o
  -1   1  15         98.47         94.98         6.01 o
   0   1  15        274.15        271.39        10.54 o
   1   1  15          2.39          3.58         0.86 o
   2   1  15         16.61         17.66         2.71 o
   3   1  15         41.29         38.67         3.78 o
   4   1  15         29.14         30.29         2.01 o
   5   1  15         15.01         16.22         1.72 o
  -4   2  15         15.24         15.48         1.89 o
  -3   2  15         86.38         90.61         2.92 o
  -2   2  15          3.93          3.94         0.80 o
  -1   2  15         80.72         79.44         5.57 o
   0   2  15         92.30         84.78         5.83 o
   1   2  15          4.88          5.26         0.99 o
   2   2  15         38.92         38.68         7.60 o
   3   2  15         34.48         33.98         3.63 o
   4   2  15         26.83         26.13         2.96 o
   5   2  15         72.96         81.72         2.91 o
  -4   3  15         19.77         20.85         1.89 o
  -3   3  15          9.28          9.68         1.12 o
  -2   3  15         22.56         24.13         1.90 o
  -1   3  15        178.14        187.41         8.67 o
   0   3  15        359.86        353.31        12.48 o
   1   3  15         77.48         76.07         3.88 o
   2   3  15         27.16         26.07         2.24 o
   3   3  15          0.48          1.02         0.79 o
   4   3  15          0.06          1.14         0.80 o
   5   3  15         28.72         34.31         2.83 o
  -3   4  15         71.73         81.76         4.29 o
  -2   4  15         80.20         92.18         3.68 o
  -1   4  15        101.58        101.21         4.12 o
   0   4  15        243.30        235.88         9.91 o
   1   4  15          2.30          1.47         0.60 o
   2   4  15        164.77        148.10         7.86 o
   3   4  15        167.94        147.64         7.74 o
   4   4  15         26.82         27.82         3.10 o
   5   4  15          8.60         10.06         1.53 o
  -3   5  15          1.69          1.93         0.62 o
  -2   5  15         36.84         41.97         3.31 o
  -1   5  15          5.90          6.97         1.05 o
   0   5  15          6.10          5.33         0.97 o
   1   5  15         11.34         10.03         1.90 o
   2   5  15         20.40         20.24         2.74 o
   3   5  15          0.02         -0.55         0.55 o
   4   5  15          6.22          8.52         1.68 o
   5   5  15         26.15         26.65         2.39 o
  -2   6  15         25.59         29.10         2.50 o
  -1   6  15          1.50          2.78         0.88 o
   0   6  15          7.13          6.70         0.96 o
   1   6  15        182.88        175.64         5.38 o
   2   6  15         42.13         38.01         3.77 o
   3   6  15        112.71         93.14         5.77 o
   4   6  15          1.31          1.36         0.53 o
  -1   7  15         63.64         71.94         3.91 o
   0   7  15         25.37         26.33         1.76 o
   1   7  15         18.75         19.18         1.33 o
   2   7  15          1.64          2.23         0.92 o
   3   7  15          1.97         -0.17         0.47 o
   4   7  15         17.39         16.16         1.93 o
   0   8  15         67.96         71.73         3.52 o
   1   8  15        169.04        187.54         4.38 o
   2   8  15         52.69         58.28         2.39 o
   3   8  15          0.05          2.18         0.79 o
  -2  -3  16          0.17          0.29         0.25 o
  -1  -3  16         17.32         14.64         1.65 o
   0  -3  16          4.85          6.37         0.99 o
   1  -3  16          0.71          0.93         0.54 o
   2  -3  16         12.18         16.02         1.66 o
  -3  -2  16         24.59         33.15         1.73 o
  -2  -2  16          0.02          0.34         0.49 o
  -1  -2  16          0.54          0.54         0.51 o
   0  -2  16          0.04          0.01         0.39 o
   1  -2  16          8.10         11.68         2.25 o
   2  -2  16          1.78          2.32         0.76 o
   3  -2  16         37.49         44.70         2.92 o
  -3  -1  16         12.20         17.30         1.86 o
  -2  -1  16         11.52         14.43         1.97 o
  -1  -1  16         12.66         13.97         2.08 o
   0  -1  16          0.78          0.20         0.32 o
   1  -1  16         48.62         49.94         3.95 o
   2  -1  16          0.01         -0.11         0.55 o
   3  -1  16         17.62         13.76         1.88 o
  -3   0  16          0.20          1.19         0.55 o
  -2   0  16          1.17          0.74         0.77 o
  -1   0  16         22.46         26.44         2.87 o
   0   0  16        150.61        144.22         6.84 o
   1   0  16          9.45          8.02         1.66 o
   2   0  16         17.93         19.61         2.58 o
   3   0  16          3.04          2.30         1.06 o
   4   0  16         25.31         30.45         2.54 o
  -4   1  16         25.27         30.97         2.32 o
  -3   1  16         50.48         57.16         4.08 o
  -2   1  16          5.32          6.39         0.96 o
  -1   1  16        499.48        557.09        15.03 o
   0   1  16          7.53         11.11         2.01 o
   1   1  16         84.12         97.10         6.90 o
   2   1  16          2.53          1.96         0.92 o
   3   1  16         15.31         11.96         1.96 o
   4   1  16          3.86          4.38         1.13 o
  -3   2  16         16.89         18.30         2.21 o
  -2   2  16          1.21          1.10         0.45 o
  -1   2  16        119.13        121.48         6.63 o
   0   2  16         56.79         51.85         4.37 o
   1   2  16          0.19          0.46         0.34 o
   2   2  16          5.89          5.25         0.96 o
   3   2  16          2.19          1.68         0.68 o
   4   2  16          0.64          0.46         0.39 o
  -3   3  16          5.65          5.65         1.04 o
  -2   3  16          3.82          4.46         0.83 o
  -1   3  16        118.31        107.97         6.19 o
   0   3  16         21.23         14.42         2.34 o
   1   3  16        137.67        136.95         6.08 o
   2   3  16          0.58          0.26         0.38 o
   3   3  16         43.31         33.76         3.47 o
   4   3  16         17.63         19.07         2.34 o
   5   3  16         11.84         17.86         1.74 o
  -3   4  16         30.24         31.29         2.18 o
  -2   4  16         54.70         54.65         2.90 o
  -1   4  16          4.39          4.85         1.27 o
   0   4  16          1.64          2.02         0.89 o
   1   4  16          8.45          7.32         1.33 o
   2   4  16          0.85          1.00         0.47 o
   3   4  16          0.84          0.39         0.36 o
   4   4  16         70.88         68.95         4.47 o
  -2   5  16         66.59         75.24         3.84 o
  -1   5  16          7.11          9.76         1.13 o
   0   5  16          4.05          3.36         0.97 o
   1   5  16         49.00         44.56         2.73 o
   2   5  16        124.79        119.00         9.43 o
   3   5  16          0.79          0.59         0.36 o
   4   5  16         10.74         12.50         1.81 o
  -1   6  16         22.39         28.07         2.38 o
   0   6  16         11.17         12.43         1.24 o
   1   6  16          2.98          4.63         0.84 o
   2   6  16          9.49         12.03         1.37 o
   3   6  16          5.89          7.59         1.04 o
   4   6  16          7.63          7.95         0.93 o
   0   7  16          0.17          0.14         0.62 o
   1   7  16         10.88          8.76         0.77 o
   2   7  16          4.71          5.67         0.87 o
   3   7  16          2.58          2.59         0.55 o
  -2  -2  17         47.44         52.22         2.88 o
  -1  -2  17          3.42          4.61         0.93 o
   0  -2  17          0.38         -0.28         0.30 o
   1  -2  17         64.30         67.52         3.59 o
   2  -2  17         42.27         41.41         2.68 o
  -2  -1  17         11.70         16.36         1.83 o
  -1  -1  17          0.05          0.08         0.39 o
   0  -1  17          2.02          1.62         0.78 o
   1  -1  17         24.33         30.78         1.89 o
   2  -1  17         12.99         15.86         1.91 o
   3  -1  17         59.41         74.22         3.73 o
  -3   0  17         14.96         20.28         2.01 o
  -2   0  17          0.74          1.30         0.55 o
  -1   0  17          0.18          0.11         0.26 o
   0   0  17         42.10         46.05         3.46 o
   1   0  17         22.92         27.64         2.76 o
   2   0  17          0.16          0.17         0.48 o
   3   0  17          2.37          1.06         0.44 o
  -3   1  17         34.31         43.58         3.01 o
  -2   1  17         16.81         17.60         1.42 o
  -1   1  17         49.59         50.54         3.80 o
   0   1  17        157.21        165.32         7.12 o
   1   1  17         19.14         20.95         1.72 o
   2   1  17         27.29         29.69         2.99 o
   3   1  17          3.17          3.26         0.94 o
   4   1  17          1.93          2.05         0.59 o
  -3   2  17          0.05         -0.15         0.38 o
  -2   2  17         48.71         47.01         3.39 o
  -1   2  17        139.25        178.20         7.43 o
   0   2  17         65.47         68.20         4.65 o
   1   2  17         18.76         23.14         2.37 o
   2   2  17         98.15         97.08         4.86 o
   3   2  17         22.89         23.02         2.55 o
   4   2  17         10.51          9.61         1.43 o
  -2   3  17         13.54         13.41         1.21 o
  -1   3  17         78.33         80.34         4.89 o
   0   3  17        191.32        209.02         8.44 o
   1   3  17        112.16        105.64         5.06 o
   2   3  17          0.92          0.34         0.48 o
   3   3  17         77.86         76.02         4.77 o
   4   3  17         22.55         23.51         2.30 o
  -2   4  17          0.09         -0.50         0.50 o
  -1   4  17          9.10          8.14         1.47 o
   0   4  17          2.97          2.28         0.99 o
   1   4  17         19.09         22.29         1.82 o
   2   4  17          8.96          8.68         1.14 o
   3   4  17         14.15         14.09         1.35 o
   4   4  17          1.71          1.64         0.63 o
  -1   5  17         12.63         14.25         1.77 o
   0   5  17         75.45         71.64         4.45 o
   1   5  17         66.83         64.16         3.00 o
   2   5  17         17.24         17.89         1.58 o
   3   5  17         48.10         47.94         3.86 o
   4   5  17         54.89         64.99         3.67 o
   0   6  17         15.59         14.96         1.80 o
   1   6  17        101.40         99.89         3.42 o
   2   6  17          1.28          0.49         0.44 o
   3   6  17          7.37          9.99         1.06 o
   1   7  17         34.61         36.43         2.54 o
   2   7  17          2.56          5.65         1.01 o
  -1  -1  18         39.49         35.98         2.44 o
   0  -1  18         36.87         56.48         3.16 o
  -1   0  18         48.89         49.53         3.19 o
   0   0  18         16.25         12.92         1.73 o
   1   0  18         23.98         27.74         2.36 o
   2   0  18         47.57         56.16         3.40 o
  -1   1  18        117.57        125.23         5.26 o
   0   1  18          8.49          7.31         1.29 o
   1   1  18          0.47          0.80         0.26 o
   2   1  18          5.57          8.62         1.42 o
   3   1  18        121.45        128.75         5.12 o
  -2   2  18         37.43         37.64         2.64 o
  -1   2  18         31.17         37.88         2.02 o
   0   2  18         63.73         70.17         4.20 o
   1   2  18          8.71          9.24         1.04 o
   2   2  18          2.55          2.17         0.76 o
   3   2  18          0.77          0.29         0.33 o
  -1   3  18          0.96          2.64         0.82 o
   0   3  18         31.98         29.67         2.73 o
   1   3  18         20.93         19.11         1.53 o
   2   3  18         12.51         12.97         1.22 o
   3   3  18         57.44         61.47         3.75 o
  -1   4  18         18.22         16.62         1.80 o
   0   4  18          2.35          2.44         0.73 o
   1   4  18          1.66          1.88         0.57 o
   2   4  18          2.15          2.24         0.57 o
   3   4  18         16.29         17.45         1.98 o
   0   5  18         24.46         28.77         2.42 o
   1   5  18         23.58         23.36         2.32 o
   2   5  18         25.86         28.78         1.76 o
   3   5  18         69.00         73.17         3.83 o
   1   6  18          0.93          0.66         0.46 o
   2   6  18         12.96         15.85         1.67 o
   0   1  19          6.22         10.42         1.33 o
  -1   2  19          0.09          0.05         0.27 o
   0   2  19         10.85         13.12         1.07 o
   1   2  19          1.90          3.12         0.68 o
   2   2  19         48.97         54.50         3.00 o
   0   3  19         53.13         60.92         3.32 o
   1   3  19          1.82          1.80         0.58 o
   2   3  19         24.90         32.32         2.32 o
   0   4  19         16.09         17.55         1.71 o
   1   4  19         27.14         26.72         2.16 o
                                                
